# Supplementary material for: Blunted diurnal firing in lateral habenula projections to dorsal raphe nucleus and delayed photoentrainment in stress-susceptible mice
Source: PLoS Biol. 2021 Mar 10;19(3):e3000709. doi: 10.1371/journal.pbio.3000709 (PMC7984642; doi:10.1371/journal.pbio.3000709)
Supplement: S1 Data — (XLSX) [file pbio.3000709.s008.xlsx]

## Sheet: Fig 1D
Figure 1D
Control	Susceptible	Resilient
81.087	77.2323	141.729
120.22	95.0364	114.146
125.601	61.6188	124.554
109.006	25.8974	108.041

## Sheet: Fig 1E (iii)
Figure 1E (iii)
Control	Susceptible	Resilient
3.20667	0.483333	6.65
1.34667	5.35	5.35333
0.96	3.22667	0.52
1.23667	2.24667	7.07
1.04333	1.38	0.693333
2.41333	4.68667	0.806667
3.00333	6.69333	0.366667
2.04	3.94333	1.18667
3.53333	9.12667	0.773333
0.7	0.256667	0.116667
1.95667	0.163333	0.4
1.8	8.97333	0.306667
0.47	2.21667	1.65
	2.29	1.89333
	2.7	0.41
	4.00333	0.126667
	3.03333	0.896667
	1.36	1.03667
	3.24333	0.28
	7.14667	1.96333
	2.87333	4.98667
	3.27667	1.36
	4.72667	0.3
	1.67333	0.056667
	1.82333	0.503333
	1.93333	0.563333
	8.34667
	6.30667
	0.883333
	1.38333
	4.74667
	1.33
	0.2
	7.10667
	3.11
	3.84926
	3.29361
