# Supplementary material for: Blunted diurnal firing in lateral habenula projections to dorsal raphe nucleus and delayed photoentrainment in stress-susceptible mice
Source: PLoS Biol. 2021 Mar 10;19(3):e3000709. doi: 10.1371/journal.pbio.3000709 (PMC7984642; doi:10.1371/journal.pbio.3000709)
Supplement: S2 Data — (XLSX) [file pbio.3000709.s009.xlsx]

## Sheet: Fig. 2D
Figure 2D
Control	Resilient	Susceptible
15.2056	6.73333	3.67222
0.038889	7.49444	22.2667
0.555556	0.205556	19.2944
0.588889	6.08333	15.2611
0.205556	0.683333	22.6611
3.99444	7.12222	25.2278
4.57222	0.161111	3.82778
0.033333	0.355556	10.9944
3.83333	10.2056	33.2556
0.516667	8.67222	8.46667
0.488889	1.53333	26.3
3.76667	0.794444	4.79444
0.783333	4.93889	14.5556
0.072222	0.905556	12.55
0.183333	1.19444	14.9778
	10.0889	18.2833
	10.85	3.21667
	0.655556	5.03889
	0.983333	18.7611
		3.82222
		23.6278
		27.5833
		12.35
		7.18333

## Sheet: Fig 2E
Figure 2E
Control	Resilient	Susceptible
0.433333	33.9278	0.233333
26.3333	44.4278	2.98333
0.066667	13.7222	1.82222
0.038889	18.6222	22.6667
0.583333	4.45556	33.8167
7.16111	6.98333	16
28.2833	1.2	0.144444
0.183333	16.6611	6.43333
3.22222	1.98889	10.4167
10.5444	9.68333	0.533333
19.4	3.33889	10.95
9.16111	3.17222	0.527778
20.8	7.1	0.316667
13.1667	10.2389	29.7056
8.35	12.4444	17.1056
0.188889	20.0222	2.37222
33.4444	2.89444	20.5667
0.066667	2.33333	0.205556
15.8722	0.022222	33.1778
2.91111	39.0444	31.0722
6.43889	26.8611	27.3667
14.2944	27.4444	0.072222
9.82778	0.016667	18.1556
8.95556	0.127778	7.42222
0.116667	22.4111	0.055556
20.7722	46.2	3.95556
1.32778	0.022222	0.827778
22.7889	18.5444	5.51111
0.822222	9.13333	10.65
22.4278	10.05	4.46667
0.011111	7.29444	2.91667
19.0278	0.011111	13.3
8.27778	2.43333	4.90556
33.6278	12.8111	6.97778
3.47222	1.66667	24.5167
0.638889		6.11667
12.6333		4.25556
0.038889		9.32222
0.016667		11.7556
		1.92222
		0.016667
		0.077778
		34.0389

## Sheet: Fig 2F
Figure 2F
SI	Firing Rate
131.137	4.09722
139.512	2.20139
116.696	2.15139
144.18	0.346296
44.3437	18.0639
64.6098	14.3431
39.8208	10.8133
78.806	15.5546
154.399	5.12917
159.944	3.70556
118.806	3.36889
134.439	4.75444

## Sheet: Fig 2G
Figure 2G
SI	Firing Rate
139.155	7.88542
149.696	10.6042
224.793	11.4764
186.618	10.9118
113.031	8.38651
85.6342	11.0952
84.3066	9.49861
83.7904	16.4048
26.9505	6.65397
86.7713	9.02857
72.3502	8.76984
103.748	15.7765
196.828	7.9142
112.545	18.0167
134.468	7.74306
