# Supplementary material for: Blunted diurnal firing in lateral habenula projections to dorsal raphe nucleus and delayed photoentrainment in stress-susceptible mice
Source: PLoS Biol. 2021 Mar 10;19(3):e3000709. doi: 10.1371/journal.pbio.3000709 (PMC7984642; doi:10.1371/journal.pbio.3000709)
Supplement: S3 Data — (XLSX) [file pbio.3000709.s010.xlsx]

## Sheet: Fig 3A
Fig 3 A
Day	Voltage Step	-120	-110	-100	-90	-80	-70	-60
Ih-Current	Control	-88.501	-42.1143	-43.9453	-7.32422	0.610352	-8.54492	18.9209
		-37.2314	-26.8555	-20.1416	-13.4277	-2.44141	4.27246	-3.05176
		-12.207	-10.376	-7.93457	-6.71387	-6.10352	1.2207	0
		-26.8555	-30.5176	-20.1416	-19.5312	-6.10352	0	0
		-43.9453	-36.6211	-27.8555	-10.376	-16.4795	-15.2588	-10.376
	Resilient	-115.967	-80.5664	-67.749	-33.5693	-33.5693	-20.1416	4.88281
		-99.4873	-59.2041	-78.7354	-59.2041	-30.5176	-7.32422	5.49316
		-64.6973	-60.4248	-40.5181	-59.8145	-19.5312	-6.10352	1.2207
		-92.7734	-21.9727	-21.3623	-10.376	-14.6484	-9.76562	-1.83105
		-90.0062	-52.4902	2.44141	-1.2207	-1.2207	-2.44141	3.66211
		-87.2803	-62.2559	-44.5557	-32.3486	-17.7002	-4.88281	-4.27246
	Susceptible	-109.863	-92.1631	-83.6182	-69.5801	-41.5039	-17.0898	-1.2207
		-85.4492	-69.5801	-65.3076	-26.2451	-25.6348	-1.83105	1.2207
		-90.332	-65.3076	-62.8662	-47.6074	-21.3623	-4.88281	17.0898
		-120.728	-100.812	-44.5557	-32.959	-20.1416	-3.05176	6.10352
		-67.749	-59.8145	-23.8037	-29.9072	-3.66211	1.83105	3.05176
		-155.64	-151.978	-144.043	-103.149	-40.8936	-9.76562	7.93457
		-211.182	-164.795	-142.212	-108.643	-89.7217	-42.7246	15.2588

## Sheet: Fig 3B
Fig 3 B
Night
Ih-Current	Voltage Step	-120	-110	-100	-90	-80	-70	-60
	Control	-45.166	-53.1006	-51.8799	-21.9727	-10.376	3.05176	-7.32422
		-61.6455	-54.3213	-30.5176	-14.0381	-10.9863	-4.88281	-1.83105
		-17.0898	-4.27246	2.44141	-1.83105	-4.27246	0	-4.27246
		-70.1904	-34.1797	-33.5693	-15.2588	-12.8174	-6.71387	4.88281
		-20.752	-12.207	-21.3623	-14.6484	0.610352	-1.2207	6.71387
		-60.4248	-45.166	-9.15527	-6.71387	-10.9863	-12.207	5.49316
		-86.0596	-77.5146	-68.3594	-40.8936	-11.5967	-7.93457	-6.10352
		-11.5967	-5.49316	-9.76562	-4.27246	-3.66211	-7.32422	-4.88281
		-37.2314	-23.8037	-17.0898	-15.8691	1.83105	6.10352	2.44141
		-47.6074	-42.7246	-26.2451	-20.1416	-17.0898	4.27246	3.05176
		-20.1416	-26.8555	-7.93457	-6.71387	-4.27246	0.610352	9.76562
		-23.8037	-8.54492	1.2207	-4.27246	-4.27246	4.88281	1.2207
		-13.4277	-4.88281	-4.27246	-9.15527	-10.9863	0	9.15527
		-67.1387	-49.4385	-38.4521	-34.79	-17.0898	3.66211	4.88281
		-22.583	-24.4141	-14.0381	-19.5312	-15.8691	-1.83105	-1.2207
	Resilient	-53.4277	-34.79	-3.66211	-6.10352	0.610352	1.83105	-1.2207
		-81.7871	-78.125	-56.1523	-36.6211	-23.1934	-5.49316	16.4795
		-59.8145	-53.1006	-45.7764	-38.4521	-23.1934	-9.76562	3.66211
		-36.0107	-32.959	-20.752	-16.4795	-4.88281	-0.610352	-3.05176
		-32.3486	-17.7002	-9.15527	-7.32422	-4.88281	-0.610352	2.44141
		-79.3457	-10.9863	5.49316	16.4795	-4.27246	-14.0381	-0.610352
		-64.0869	-39.0625	-28.6865	-23.8037	-13.4277	-4.88281	4.88281
		-59.8145	-52.4902	-41.5039	-31.7383	-17.0898	-3.66211	4.27246
		-11.5967	-9.76562	1.83105	-3.05176	-0.610352	6.10352	3.66211
	Susceptible	-38.4521	-27.4658	-21.9727	-20.752	-11.5967	-9.76562	1.83105
		-26.2451	-20.1416	-4.88281	-1.83105	6.71387	10.9863	9.15527
		-79.3457	-40.8936	-52.4902	-38.4521	-29.9072	-7.32422	4.88281
		-42.7246	-30.5176	-32.3486	-13.4277	-7.93457	-7.32422	3.05176
		-14.0381	-8.54492	-10.9863	-6.10352	-4.88281	-2.44141	1.83105
		-40.2832	-61.6455	3.05176	-15.2588	-4.88281	17.7002	-1.83105
		-83.6182	-68.9697	-64.6973	-43.335	-23.1934	-5.49316	9.76562
		-76.2939	-46.3867	-41.5039	-28.0762	-14.6484	-4.88281	6.71387
		-36.6211	-21.9727	-20.1416	-16.4795	-9.15527	-1.2207	1.2207
		-50.0488	-39.6729	-24.4141	-16.4795	-2.44141	-14.0381	11.5967
		-42.1143	-3.05176	2.44141	8.54492	11.5967	6.10352	2.44141
		-18.3105	-7.32422	-6.10352	-3.66211	-3.66211	0	3.05176
		-20.752	-15.2588	-14.0381	-12.207	1.83105	1.83105	10.376
		-59.8145	-57.373	-28.6865	-26.2451	-18.3105	-10.9863	4.27246
		-59.8145	-25.6348	-33.5693	-20.1416	-14.6484	-12.207	2.44141

## Sheet: Fig 3C
Fig 3 C		Peak										Sustain
Day	Voltage Step	0	10	20	30	40	50	60	70	80		0	10	20	30	40	50	60	70	80
K+-Current	Control	1.2207	592.651	1160.28	1681.52	2105.1	2380.37	2600.71	2877.81	3228.15			36.6211	81.1768	236.206	588.379	1136.47	1649.78	1934.2	2172.85
		2.44141	465.698	921.631	1329.96	1669.31	1919.56	2187.5	2453	2749.02		2.44141	4.88281	16.4795	84.8389	392.456	1047.97	1942.75	2771.61	3402.1
		6.10352	404.663	812.988	1182.86	1538.09	1865.23	2158.2	2432.25	2689.21		3.05176	34.79	37.8418	96.4355	310.059	734.863	1062.01	1343.38	1603.39
		1.83105	549.927	1089.48	1606.45	2052	2374.88	2605.59	2847.29	3151.25		-2.44141	16.4795	43.335	142.822	462.646	990.601	1541.14	1962.28	2336.43
		1.83105	354.004	665.894	962.524	1271.97	1556.4	1830.44	2088.62	2353.52		-2.44141	11.5967	-20.1416	32.959	151.978	270.996	445.557	647.583	855.713
		-1.2207	372.925	736.694	1094.36	1425.78	1736.45	2052	2351.07	2637.94		0	7.93457	26.2451	68.9697	172.119	393.066	665.894	952.759	1289.06
	Resilient	-2.44141	419.922	829.468	1207.28	1514.89	1689.45	1887.82	2105.1	2363.28		3.05176	38.4521	59.2041	169.678	592.041	1035.16	1393.43	1629.03	1761.47
		2.44141	372.314	750.732	1116.33	1488.65	1878.66	2291.87	2692.87	3164.06		1.83105	111.084	203.857	310.059	454.102	743.408	1059.57	1422.73	1954.35
		-0.610352	386.963	767.822	1119.38	1450.2	1762.7	2053.22	2337.04	2593.99		-1.83105	12.8174	29.2969	81.7871	313.11	634.766	993.042	1342.77	1663.82
		1.83105	393.677	768.433	1160.89	1504.52	1837.16	2171.63	2489.01	2796.63		4.27246	-0.610352	12.8174	21.9727	132.446	319.214	572.51	841.064	1115.11
		4.88281	423.584	855.103	1680.3	2243.65	2791.75	3282.47	3699.95	4027.71		3.66211	20.752	37.2314	93.3838	294.189	641.479	1127.93	1664.43	2114.26
		1.2207	556.641	1103.52	1622.92	2099.61	2523.8	2868.04	3190.31	3493.04		0	27.4658	48.2178	92.7734	270.386	800.781	1393.43	1885.38	2073.97
		-2.44141	472.412	942.993	1390.38	1816.41	2229.61	2633.06	2975.46	3267.82		1.83105	-7.93457	-7.32422	24.4141	139.16	499.878	991.821	1412.96	1848.75
		1.83105	324.707	648.804	949.707	1231.08	1506.35	1757.81	2011.11	2256.47		0.610352	11.5967	15.8691	40.2832	103.149	197.144	333.862	491.943	634.766
		-22.583	400.391	803.223	1180.42	1549.07	1894.53	2224.12	2550.66	2843.02		-25.6348	37.8418	58.5938	111.084	195.312	388.794	615.234	876.465	1176.76
		-2.44141	340.576	678.101	996.094	1298.22	1597.29	1892.7	2232.67	2605.59		0	19.5312	40.8936	78.7354	212.402	439.453	776.367	1270.14	1699.83
	Susceptible	4.27246	490.112	995.483	1479.49	1981.2	2405.4	2811.89	3206.79	3538.21		6.71387	36.0107	45.166	164.795	376.587	917.969	1517.94	2069.09	2548.83
		2.44141	423.584	850.83	1241.46	1606.45	1917.72	2192.99	2442.63	2692.26		3.05176	45.7764	97.0459	168.457	591.431	1414.18	2285.16	2952.27	3630.37
		2.44141	517.578	1019.9	1511.23	1968.99	2391.36	2740.48	3064.58	3421.63		0.649316	130.812	255.75	400.082	735.259	1306.93	1748.97	2400.66	2805.98
		2.44141	518.799	1026.61	1449.58	1719.36	1903.08	2172.85	2536.62	2960.82		3.05176	-11.5967	-2.44141	108.032	480.347	1065.67	1637.57	2152.1	2367.55
		17.0898	549.316	1092.53	1616.21	2140.5	2657.47	3177.49	3706.67	4307.86		7.93457	76.2939	149.536	301.514	728.76	1373.9	2109.38	3098.14	3715.82
		3.66211	477.295	955.2	1395.87	1760.25	2116.09	2446.29	2766.11	3076.78		-4.27246	17.7002	56.1523	156.25	410.767	999.756	1659.55	2283.33	2762.45
		-3.66211	403.442	822.754	1290.28	1692.5	2071.53	2398.07	2734.38	3033.45		-6.71387	-5.49316	-36.0107	32.3486	321.045	787.964	1362.92	1848.14	2388.92
		1.83105	545.044	1076.66	1598.51	2084.35	2548.83	2981.57	3397.22	3820.8		1.83105	545.044	1076.66	1598.51	2084.35	2548.83	2981.57	3397.22	3820.8
		-2.44141	576.172	1137.7	1678.47	2191.77	2685.55	3143.31	3476.56	3832.4		-2.44141	576.172	1137.7	1678.47	2191.77	2685.55	3143.31	3476.56	3832.4
		-1.83105	443.726	886.841	1299.44	1694.34	2046.51	2394.41	2657.47	2923.58		1.2207	7.93457	17.7002	71.4111	319.214	816.04	1381.84	1942.14	2313.23
		-1.2207	364.99	742.798	1096.8	1411.74	1708.37	1998.29	2261.96	2526.25		-4.88281	4.27246	17.0898	61.0352	148.315	259.399	408.936	599.976	779.419

## Sheet: Fig 3D
Fig 3 D		0										Sustain
Night	Voltage Step	0	10	20	30	40	50	60	70	80		0	10	20	30	40	50	60	70	80
K+-Current	Control	13.4277	28.6865	43.9453	120.239	402.222	509.644	615.234	714.722	866.089		6.10352	2.44141	9.76562	29.2969	88.501	180.054	341.797	473.022	662.231
		-42.1143	90.9424	189.209	360.718	739.136	1376.34	2028.2	2724	3391.11		-24.4141	-1.2207	-6.71387	-44.5557	159.302	396.729	714.111	1101.68	1349.49
		7.32422	43.9453	45.166	173.34	327.759	482.788	613.403	833.13	1039.43		2.44141	23.1934	21.3623	45.166	150.146	265.503	410.156	684.204	880.737
		4.27246	78.125	87.2803	175.171	330.2	526.733	848.389	1199.95	1510.01		-32.3486	-27.4658	-8.54492	28.6865	107.422	248.413	438.843	632.935	888.062
		39.6729	41.5039	72.0215	101.929	244.141	379.028	488.281	575.562	768.433		-13.4277	32.3486	4.88281	48.8281	71.4111	227.051	304.565	478.516	703.735
		-14.6484	54.3213	93.9941	122.07	199.585	242.31	468.14	709.229	919.8		-30.5176	32.959	28.6865	72.6318	107.422	186.768	310.059	513.306	672.607
		18.3105	45.166	40.8936	147.095	366.821	697.632	1064.45	1521	1990.97		2.44141	40.2832	-1.2207	103.149	205.688	451.05	794.067	1228.64	1622.92
		-18.3105	55.542	93.3838	143.433	349.121	626.221	911.865	1109.01	1445.31		12.207	15.2588	52.4902	98.2666	182.495	392.456	574.951	761.108	1038.21
		0.610352	41.5039	80.5664	137.329	215.454	350.952	498.047	629.883	765.991		-1.83105	20.752	40.8936	81.1768	142.212	242.92	341.797	463.867	602.417
		3.66211	30.5176	76.9043	142.212	537.109	927.734	1294.56	1798.1	2291.26		-12.207	6.10352	46.9971	70.1904	125.732	338.135	602.417	939.941	1236.57
		34.1797	64.0869	28.0762	1043.09	1555.79	2056.27	2608.64	2962.65	3326.42		32.959	76.2939	144.653	322.876	505.981	883.789	1217.04	1542.97	1729.13
		1.83105	50.6592	154.419	190.43	285.645	656.128	884.399	1180.42	1495.36		28.6865	12.207	85.4492	97.6562	150.146	304.565	569.458	897.827	1162.72
		2.44141	64.0869	125.732	164.795	205.688	449.219	744.019	1024.78	1349.49		-1.2207	20.1416	53.7109	79.9561	175.171	316.162	508.423	761.108	1087.65
		0	67.749	137.939	209.351	320.435	503.54	811.768	1086.43	1344.6		1.2207	36.6211	73.8525	148.926	266.724	479.736	726.929	964.355	1198.12
		-9.76562	6.10352	76.9043	87.2803	426.025	866.699	1436.77	2111.21	2785.03		16.4795	20.752	82.3975	79.9561	233.765	637.207	1244.51	1896.97	2020.87
		-3.05176	41.5039	79.9561	105.591	176.392	348.511	655.518	963.745	1267.09		0	10.9863	21.3623	64.0869	172.729	349.731	601.196	926.514	1266.48
		-0.610352	47.6074	109.863	234.375	440.674	702.515	986.938	1546.02	2189.94		-1.2207	27.4658	67.1387	133.667	240.479	529.785	885.01	1289.06	1669.31
		-1.2207	68.3594	81.7871	552.979	935.059	1343.38	1813.35	2324.22	2926.03		-3.05176	23.8037	31.1279	98.2666	363.77	911.255	1445.31	1895.75	2263.18
		1.2207	114.746	211.182	241.089	975.952	1631.47	2003.17	2539.67	3339.84		-6.10352	54.3213	120.85	157.471	314.331	644.531	1130.37	1948.24	2739.87
		2.44141	41.5039	71.4111	-182.495	767.822	930.786	1060.79	1231.69	1439.21		7.32422	8.54492	-7.93457	11.5967	73.2422	243.53	483.398	751.343	1023.56
		-6.10352	32.3486	52.4902	109.253	401.611	927.734	1466.67	2083.13	2756.35		-1.2207	7.93457	23.1934	59.8145	134.888	306.396	748.901	1243.29	1701.66
		-5.49316	53.7109	647.583	908.813	1525.27	2489.62	3551.64	4334.72	4988.4		-4.88281	28.0762	51.8799	142.212	556.03	1465.45	2536.62	3565.06	4373.78
		6.71387	40.8936	72.6318	153.198	341.187	607.3	883.179	1156.01	1505.13		8.54492	20.752	25.6348	54.9316	164.185	324.707	532.227	798.34	1134.03
		-1.2207	39.6729	123.901	639.648	1567.38	2375.49	3334.35	4349.37	5988.77		-20.1416	27.4658	57.9834	153.809	457.153	1045.53	1911.62	2980.96	4113.16
	Resilient	-3.05176	42.7246	38.4521	234.375	553.589	829.468	1138.92	1377.56	1711.43		0.610352	46.9971	46.9971	40.2832	165.405	482.788	914.917	1383.06	1807.25
		35.4004	29.9072	32.959	174.561	419.922	631.104	845.337	1145.02	1397.09		27.4658	17.7002	45.166	60.4248	287.476	463.867	686.035	836.792	1140.75
		-1.83105	58.5938	123.901	199.585	303.955	596.313	758.057	911.865	1082.76		0.610352	23.1934	66.5283	115.356	207.52	346.68	519.409	699.463	899.048
		72.0215	26.2451	54.9316	244.751	324.097	401.001	479.126	592.651	694.58		69.5801	14.0381	31.7383	45.7764	83.0078	164.795	239.258	327.759	394.897
		-3.66211	56.7627	108.643	-764.771	1234.13	1538.09	1859.74	2177.73	2662.96		-1.2207	20.1416	27.4658	69.5801	189.819	457.153	947.876	1508.79	2056.88
		9.76562	86.6699	-1785.89	1448.97	2055.66	2678.83	3220.21	3710.94	4382.32		0	18.9209	89.1113	227.051	610.962	1206.05	1911.62	2655.64	3400.27
		-19.5312	368.652	731.201	1068.73	1397.71	1763.31	2030.03	2360.23	2669.07		51.8799	94.6045	291.748	485.229	715.332	894.165	928.955	1075.44	1176.15
		-0.610352	46.3867	75.6836	447.998	623.169	843.506	1055.3	1294.56	1522.22		-6.71387	3.05176	-7.32422	61.0352	291.748	561.523	892.944	1181.64	1439.21
		2.44141	76.2939	155.64	224.609	813.599	1483.15	1884.77	2399.29	3000.49		-0.610352	32.3486	68.3594	152.588	397.949	823.975	1434.94	2073.36	2745.97
		-5.49316	19.5312	60.4248	393.066	601.196	740.356	996.704	1281.13	1598.51		0.610352	16.4795	28.0762	59.2041	158.691	529.785	932.617	1293.95	1585.69
		0.610352	23.8037	56.7627	226.44	249.634	301.514	383.301	430.908	495.605		-3.05176	29.2969	70.8008	99.4873	134.277	175.781	253.906	264.893	325.928
		1.83105	29.9072	36.0107	14.0381	137.939	405.273	720.215	1039.43	1378.17		1.83105	9.76562	21.3623	36.6211	105.591	238.647	447.998	677.49	977.783
	Susceptible	9.15527	23.1934	87.8906	166.016	437.622	712.891	1132.81	1480.1	1858.52		24.4141	14.6484	18.9209	54.9316	148.315	601.196	979.614	1177.98	1115.72
		-6.10352	26.8555	78.125	219.116	422.363	643.921	906.982	1090.7	1349.49		-22.583	6.71387	70.8008	111.694	218.506	336.914	682.373	923.462	1007.69
		-23.8037	42.7246	92.1631	640.869	724.487	922.852	1193.24	1298.83	1595.46		14.0381	29.2969	62.8662	64.6973	126.343	360.107	632.324	982.056	1319.58
		-23.8037	100.708	160.522	277.71	863.037	1064.45	1216.43	1483.76	1748.05		-25.0244	32.959	104.37	162.964	447.388	802.002	1251.83	1475.83	1774.9
		3.05176	35.4004	101.318	263.062	626.221	918.579	1223.75	1541.75	1897.58		-14.6484	16.4795	69.5801	104.98	201.416	344.849	653.076	830.078	1046.75
		-4.88281	39.0625	66.5283	230.713	368.652	540.771	777.588	1004.03	1342.77		-40.8936	35.4004	30.5176	85.4492	187.378	291.138	498.047	651.245	805.054
		-50.0488	138.55	384.521	612.183	847.778	1166.38	1497.8	1896.97	2200.93		-56.1523	136.719	231.934	419.922	743.408	1140.75	1563.72	2015.38	2277.83
		5.49316	-4.27246	65.918	183.105	366.821	632.324	804.443	1034.55	1179.81		-13.4277	7.32422	6.71387	71.4111	153.198	359.497	532.837	778.809	1044.92
		15.8691	31.7383	125.732	154.419	371.094	615.234	767.212	996.094	1231.08		25.6348	29.2969	75.6836	148.926	266.724	392.456	482.178	642.09	817.871
		-3.05176	59.2041	42.1143	457.153	672.607	839.844	1035.16	1343.99	1698		1.2207	10.376	-12.207	19.5312	115.356	344.238	704.956	1000.98	1387.94
		-43.335	56.7627	74.4629	206.909	1083.37	1542.36	2015.38	2712.4	3793.33		-37.8418	14.6484	-6.71387	97.6562	688.477	1636.35	2629.39	3556.52	4590.45
		39.0625	71.4111	124.512	148.315	805.054	1145.63	1447.14	1842.04	2262.57		3.66211	-4.88281	114.746	135.498	291.138	562.744	886.841	1285.4	1677.25
		15.8691	69.5801	199.585	800.781	1873.78	2891.24	3900.76	4937.74	6099.24		21.9727	78.125	119.019	324.707	913.696	1899.41	2982.79	4112.55	4877.32
		-0.610352	35.4004	73.2422	151.367	349.121	617.676	871.582	1126.1	1405.03		3.66211	16.4795	21.9727	47.6074	120.85	253.296	451.05	681.763	949.707
		-0.610352	63.4766	153.198	407.104	1015.01	2034.3	2687.38	3317.87	4263.31		-3.05176	124.512	213.623	385.132	684.814	1178.59	1651	2276	2910.77
		-3.05176	30.5176	61.0352	-180.664	341.797	402.222	493.164	609.741	749.512		-3.66211	12.8174	20.1416	43.335	100.098	192.871	336.914	473.022	623.779
		0	41.5039	-126.953	776.367	1253.05	1795.65	2358.4	2904.05	3414.31		0.610352	-6.10352	-27.4658	58.5938	465.698	1172.49	1906.13	2714.84	3405.15
		-3.66211	81.1768	168.457	244.141	338.745	479.736	718.994	1079.71	1394.04		-1.83105	36.0107	81.7871	117.798	225.22	392.456	609.741	934.448	1334.23
		7.93457	6.71387	72.0215	369.263	791.626	1306.15	1925.66	2506.1	3128.05		7.93457	29.9072	62.2559	157.471	437.622	950.928	1474	2030.03	2461.55
		-6.71387	18.3105	386.963	537.72	703.735	900.269	1103.52	1350.1	1619.87		-3.66211	14.0381	5.49316	86.6699	219.116	422.974	689.087	994.873	1260.99
