# Supplementary material for: Blunted diurnal firing in lateral habenula projections to dorsal raphe nucleus and delayed photoentrainment in stress-susceptible mice
Source: PLoS Biol. 2021 Mar 10;19(3):e3000709. doi: 10.1371/journal.pbio.3000709 (PMC7984642; doi:10.1371/journal.pbio.3000709)
Supplement: S4 Data — (XLSX) [file pbio.3000709.s011.xlsx]

## Sheet: Fig 4B
Fig 4B
Non-SDS-ChR2	SDS-ChR2	SDS-mCherry
152.363	46.5141	149.709
94.8236	79.0013	115.263
115.099	51.3932	104.542
108.153	0	75.5018
107.731	113.864	143.386
82.8299	97.1776	117.556
	41.6679	93.1658
		111.075

## Sheet: Fig 4C
Fig 4C
Non-SDS-ChR2	SDS-ChR2	SDS-mCherry
77.32	27.389	54.633
55.66	36.786	51.746
65.068	36.33	71.192
69.592	50.621	68
66.116	53.538	64.686
	38.874
	60.127
