# Supplementary material for: Blunted diurnal firing in lateral habenula projections to dorsal raphe nucleus and delayed photoentrainment in stress-susceptible mice
Source: PLoS Biol. 2021 Mar 10;19(3):e3000709. doi: 10.1371/journal.pbio.3000709 (PMC7984642; doi:10.1371/journal.pbio.3000709)
Supplement: S5 Data — (XLSX) [file pbio.3000709.s012.xlsx]

## Sheet: Fig 5C
Fig 5C
			Control													Susceptible											Resilient
Days Relative to Shift
6	13.4	13.16	13.2	13.02	13.45	13.02	13.18				13.13	13.32	13.07	13.62	12.96	13.17	12.42	13.07	13.08	13.02				12.13	13.15	13.18	12.96	13.02	13.18	13.12	12.96
5	13.67	13.28	13.5	13	13.97	14.45	13.02				13.38	13.3	13.15	14.85	13.03	14.18	14.73	13.05	13.52	13.18				13.14	13.12	13.25	13.1	13	13	13.04	13
4	13.8	13.32	14.79	13.1	13.75	15.13	13.42				13.33	13.7	13.28	14.37	13.97	16.43	16	13.07	14.27	13.52				13.45	13.34	13.12	13.22	13.03	13.02	13.04	13.1
3	15.25	13.47	16.18	13.64	13.6	15.88	12.47				13.6	13.6	13.03	15.84	16.17	16.13	16.55	15.64	15.47	13.34				13.63	13.65	14.93	13.23	13.48	13.04	13.18	13.34
2	15.63	13.12	16.58	13.82	13.34	17.15	12.27				16.48	16.6	13.3	16.75	17.3	17.65	17.38	17.75	17	14.15				12.98	13.02	16.87	13.65	13.44	17.09	14.4	13.84
1	18.43	14.35	17.88	13.38	14.31	18.22	13.7				18.02	18.43	13.63	19.07	18.73	18.38	18.72	19.57	18.12	16.99				13.87	14.83	19.1	14.1	13.53	17.99	13.17	15.64
0	19.43	19.33	19.1	19.17	19.07	18.83	18.83				19.1	19.17	19.13	19.33	19.18	19.02	19.28	19.08	19.03	19.15				19.27	19.23	19.12	19.02	19.18	18.25	19.07	19.12

## Sheet: Fig 5D
Fig 5D
Control	Suceptible	Resilient
7	6	5
6	7	5
6	3	4
4	7	3
7	5	4
5	6	3
5	6	0
	4	4
	6
	5
