# Supplementary material for: Blunted diurnal firing in lateral habenula projections to dorsal raphe nucleus and delayed photoentrainment in stress-susceptible mice
Source: PLoS Biol. 2021 Mar 10;19(3):e3000709. doi: 10.1371/journal.pbio.3000709 (PMC7984642; doi:10.1371/journal.pbio.3000709)
Supplement: S6 Data — (XLSX) [file pbio.3000709.s013.xlsx]

## Sheet: Fig 6B
Fig 6B	Day
Control	Resilient	Susceptible
9.58333	9.02667	0.296667
3.80333	24.73	2.69
9.62	5.67333	1.38667
1.49333	11.36	3.74667
4.75333	9.33667	0.01
1.86667	1.59667	9.90667
4.72	7.90667	2.85
7.00667	18.4767	0.08
5.80333	5.59667	4.40333
2.51333	10.02	2.43333
5.28667	18.13	0.846667
4.01333	2.89667
8.64667	4.57
3.85	5.31
5.55667	24.1567
8.38667
8.02333
6.40333
4.29667
3.90333

## Sheet: Fig 6C
Fig 6C	Night
Control	Resilient	Susceptible
3.33889	14.3111	0.011111
0.138889	0.133333	1.79444
1.5	0.961111	1.68333
3.06111	14.1444	0.044444
5.15	5.94444	7.58333
1.06111	0.288889	2.81111
0.005556	0.838889	3.83333
0.466667	1.52778	8.39444
1.28889	0.305556	0.505556
3.20556	1.51667	3.87778
25.2	1.94444	2.73333
0.038889	2.15	0.072222
	4.91667	0.772222
	2.18333	0.005556
	3.08889
	1.87222
	1.16111

## Sheet: Fig 6D
Fig 6D	Day Correlation
SI	Firing Rate
131.137	5.85067
139.512	4.382
116.696	5.47067
144.18	6.20267
44.3437	1.45778
64.6098	4.55445
39.8208	2.44444
78.806	1.64
154.399	12.6975
159.944	9.32917
118.806	11.2489
134.439	9.23333

## Sheet: Fig 6E
Fig 6E	Night Correlation
SI	Firing Rate
139.155	2.00972
149.696	1.67083
224.793	7.43333
85.6342	1.16296
84.3066	3.56806
83.7904	3.87778
26.9505	0.283333
103.748	7.09889
196.828	0.740278
112.545	2.63194
134.468	2.07639
