# Supplementary material for: Blunted diurnal firing in lateral habenula projections to dorsal raphe nucleus and delayed photoentrainment in stress-susceptible mice
Source: PLoS Biol. 2021 Mar 10;19(3):e3000709. doi: 10.1371/journal.pbio.3000709 (PMC7984642; doi:10.1371/journal.pbio.3000709)
Supplement: S7 Data — (XLSX) [file pbio.3000709.s014.xlsx]

## Sheet: S1A(i)
S 1A (i)
	Interaction Zone
No Target				Target
Control	Susceptible	Resilient		Control	Susceptible	Resilient
92	84.33	73.57		74.6	65.13	104.27
68.1	96.1	76.77		81.87	91.33	87.63
73.67	90.93	76.73		92.53	56.03	95.57
61.07	50.7	64.17		66.57	13.13	69.33

## Sheet: S1A(iI)
S 1A (ii)
	Corner Zone
No Target				Target
Control	Susceptible	Resilient		Control	Susceptible	Resilient
16.37	15.67	17.13		12	17.73	9.03
20	10.03	8.77		16.57	19.6	10.93
16.73	13.77	16.07		10.3	14.9	18.2
22.37	8.23	10.93		14.7	28.57	0

## Sheet: S1A(iii)
S 1A (iii)
	Total Travel
No Target				Target
Control	Susceptible	Resilient		Control	Susceptible	Resilient
1314.77	1355.14	1184.92		729.82	659.548	649.562
1461.82	982.869	966.952		613.755	739.296	629.627
1331.75	1212.76	733.837		794.227	627.238	578.37
1174.51	742.677	1202.79		728.465	681.661	635.997

## Sheet: S1B
S1B
	In Vivo
SI	Firing Rate
81.087	2.19667
120.22	3.18583
125.601	2.09111
109.006	2.06917
77.2323	5.34667
95.0364	2.824
61.6188	3.899
25.8974	3.12744
141.729	2.83083
114.146	0.709583
124.554	0.737778
108.041	1.39048
