# Supplementary material for: Blunted diurnal firing in lateral habenula projections to dorsal raphe nucleus and delayed photoentrainment in stress-susceptible mice
Source: PLoS Biol. 2021 Mar 10;19(3):e3000709. doi: 10.1371/journal.pbio.3000709 (PMC7984642; doi:10.1371/journal.pbio.3000709)
Supplement: S8 Data — (XLSX) [file pbio.3000709.s015.xlsx]

## Sheet: S2A
S2A
	Interaction Ratio Day			Corner Zone	No Target	Day		Corner Zone	Target	Day		Total Travel	No Target	Day		Total Travel	Target	Day
Control	Susceptible	Resilient		Control (-)	Susceptible (-)	Resilient (-)		Control (+)	Susceptible (+)	Resilient (+)		Control	Susceptible	Resilient		Control	Susceptible	Resilient
116.696	85.5893	123.567		17.7	9.9	15.83		24.3	10.17	4.67		1367.3	1337.48	1104.5		679.248	446.287	788.616
64.2494	78.4686	158.745		15.73	8.17	9.93		20.93	13.7	14.37		1191.4	1160.17	1207.16		648.411	750.98	920.045
144.18	67.8992	112.147		17.87	26.93	16.7		7.87	49.17	16.5		1518.47	1369.4	1407.57		734.295	570.741	797.358
81.8658	77.4416	146.299		8.7	14.87	13.07		15.97	16.03	6.53		1191.65	1269.11	1040.37		865.037	1007.98	676.651
131.137	52.0022	150.746		21.8	16.9	17.2		24.17	18.93	12.2		1132.32	1074.17	1182.4		883.727	421.758	632.068
94.5518	71.1913	154.399		25.37	10.23	21.97		19.03	6.4	14.37		1543.6	839.125	1123.67		954.868	694.853	505.182
139.512	91.1008	159.944		14.43	25.53	16.73		13.47	27.27	5.1		1043.57	1142.24	1008.54		782.217	852.383	538.227
	44.3437	118.806			17.27	26.03			70.53	13.2			1086.04	816.33			879.682	711.784
	64.6098	134.439			22.5	22.8			24.47				945.098	1236.92			631.033	724.705
	39.8208				29				65.2				640.066				651.508
	78.806				26.57				15.8				1236.92				763.778

## Sheet: S2B
S2B
	Interaction Ratio Night			Corner Zone	No Target	Night		Corner Zone	Target	Night		Total Travel	No Target	Night		Total Travel	Target	Night
Control	Susceptible	Resilient		Control	Susceptible	Resilient		Control	Susceptible	Resilient		Control	Susceptible	Resilient		Control	Susceptible	Resilient
139.155	85.6343	103.748		18.43	13.3	20.7		24.07	33.7	26.57		1524.56	962.558	944.192		914.606	544.1	639.26
149.696	84.3066	196.828		22.43	14.4	22.03		32.5	19.27	24.73		1364.51	988.101	1234.88		1000.72	574.669	862.481
224.793	83.7904	112.545		17.7	17.97	15.83		42.13	17.33	20.73		1117.41	1327.45	908.757		766.168	790.144	337.29
186.618	26.9505	134.468		14.37	24.97	21.83		22.97	86.13	24.83		1189.67	1347.91	1417.56		1044.06	917.72	958.878
113.031	86.7713			19.4	13.9			11.6	19.77			1211.95	1210.69			777.811	879.82
	72.3502				30.07				58.63				1047.51				765.476

## Sheet: S2C
S2C
	Day-Night Comparison
Control
Day 1	15.2056	0.038889	0.555556	0.588889	0.205556	3.99444	4.57222	0.033333
Night 1	0.433333	26.3333	0.066667	0.038889	0.583333	7.16111	28.2833	0.183333	3.22222	10.5444	19.4	9.16111	20.8	13.1667	8.35	0.188889	33.4444	0.066667	15.8722	2.91111	6.43889
Day 2	3.83333	0.516667	0.488889	3.76667	0.783333	0.072222	0.183333
Night 2	14.2944	9.82778	8.95556	0.116667	20.7722	1.32778	22.7889	0.822222	22.4278	0.011111	19.0278	8.27778	33.6278	3.47222	0.638889	12.6333	0.038889	0.016667
Resilient
Day 1	6.73333	7.49444	0.205556	6.08333	0.683333	7.12222	0.161111	0.355556	10.2056	8.67222	1.53333	0.794444
Night 1	33.9278	44.4278	13.7222	18.6222	4.45556	6.98333	1.2	16.6611	1.98889	9.68333	3.33889	3.17222	7.1	10.2389	12.4444	20.0222	2.89444	2.33333	0.022222	39.0444	26.8611	27.4444	0.016667
Day 2	4.93889	0.905556	1.19444	10.0889	10.85	0.655556	0.983333
Night 2	0.127778	22.4111	46.2	0.022222	18.5444	9.13333	10.05	7.29444	0.011111	2.43333	12.8111	1.66667
Susceptible
Day 1	15.2611	22.6611	25.2278	3.82778	10.9944	33.2556	8.46667	26.3	4.79444	14.5556	3.21667
Night 1	0.233333	2.98333	1.82222	22.6667	33.8167	16	0.144444	6.43333	10.4167	0.533333	10.95	0.527778	0.316667	29.7056	17.1056	2.37222	20.5667	0.205556	33.1778	31.0722	0.072222	0.016667	0.077778
Day 2	5.03889	18.7611	3.82222	23.6278	27.5833	12.35	7.18333	12.55	14.9778	18.2833
Night 2	7.42222	0.055556	3.95556	0.827778	5.51111	10.65	4.46667	2.91667	13.3	4.90556	6.97778	24.5167	6.11667	4.25556	9.32222	11.7556	1.92222	34.0389	27.3667	18.1556
