# Supplementary material for: Blunted diurnal firing in lateral habenula projections to dorsal raphe nucleus and delayed photoentrainment in stress-susceptible mice
Source: PLoS Biol. 2021 Mar 10;19(3):e3000709. doi: 10.1371/journal.pbio.3000709 (PMC7984642; doi:10.1371/journal.pbio.3000709)
Supplement: S9 Data — (XLSX) [file pbio.3000709.s016.xlsx]

## Sheet: S3A
S3A	Day											S3A	Night
Injected Current (pA)	-25	0	25	50	75	100	125	150	175	200		Injected Current (pA)	-25	0	25	50	75	100	125	150	175	200
Control	0	22	31	50	79	105	90	41	26	17		Control	0	8	38	75	109	61	29	19	7	5
	0	0	4	8	27	35	26	13	10				0	0	0	1	1	1	1	1	1	1
	0	7	22	38	60	81	74	40	26	21			0	0	31	15	8	6	3	2	2	2
	0	12	42	75	105	121	95	58	36	20			0	0	0	0	0	0	0	0	1	1
	0	19	12	4	3	2	2	3	2	3			0	21	48	75	107	129	81	45	43	18
	0	0	0	0	0	0	1	2	19	94			0	0	0	0	0	0	0	0	0	0
	0	32	40	69	88	104	117	92	87	30			0	0	0	0	1	1	1	1	1	1
	0	32	41	62	94	114	46	22	11	10			0	0	106	113	135	86	66	10	9	7
	0	3	30	60	85	109	127	270	153	167			0	0	0	0	0	0	0	0	0	0
	0	0	1	34	61	83	102	106	130	156			0	0	5	71	93	115	123	135	64	33
	0	0	3	10	30	48	66	82	97	111			0	0	0	0	0	0	0	0	0	0
	0	0	12	13	6	8	7	7	8	8			0	0	0	0	0	0	0	0	0	0
	0	0	4	7	8	12	8	10	9	7			0	0	0	0	0	0	1	1	1	1
	0	0	1	2	2	3	4	4	4	4			0	0	0	0	0	1	0	1	1	1
	0	1	2	2	2	2	2	2	2	2			0	0	3	3	4	3	3	3	3	3
	0	0	9	20	16	12	12	14	12	13			0	0	22	61	89	118	136	150	160	170
	0	0	0	0	1	4	8	20	40	37			0	0	2	2	2	2	2	2	2	2
	0	0	0	1	1	1	2	6	2	2			0	11	28	53	82	31	17	8	6	5
	0	4	23	46	75	110	95	30	16	17			0	10	32	52	82	93	111	130	74	59
	1	10	47	110	140	109	46	33	18	21			0	29	65	96	117	41	28	25	16	8
	0	0	11	32	49	65	81	78	79	49			0	0	11	3	3	2	2	3	3	3
	0	25	43	90	115	142	182	184	142	123			0	0	1	5	15	25	35	49	60	70
	0	0	16	47	57	41	9	17	10	11			0	45	68	93	109	129	139	153	165	20
	1	3	12	11	20	15	12	16	12	12			0	0	9	5	3	4	4	5	5	5
	0	0	4	14	38	65	90	112	96	6			0	33	44	76	59	22	19	10	10	8
	0	0	4	10	15	15	6	6	7	6			0	0	64	104	132	151	164	34	35	32
	0	0	10	27	50	70	96	94	75	57			0	0	7	45	32	10	8	6	6	5
	0	5	52	86	107	127	148	168	170	122			0	16	32	47	9	8	6	5	7	4
	0	0	8	39	86	110	147	185	205	238			0	0	0	0	0	0	1	1	1	1
													0	9	20	24	41	30	9	9	8	7
Resilient	0	3	45	70	55	14	9	7	6	6			0	26	42	23	5	5	7	5	5	6
	0	3	43	27	4	3	4	4	4	3			0	0	5	27	46	63	76	88	97	103
	0	0	11	23	28	11	5	5	8	1			0	0	0	7	25	70	95	113	133	133
	0	0	31	66	102	140	183	186	181	169			0	0	37	53	70	56	22	12	4	3
	0	0	7	41	55	37	38	32	20	17			0	0	15	34	49	62	78	94	105	121
	0	0	24	51	70	85	95	106	114	115			0	0	0	8	17	24	29	31	35	38
	0	38	54	82	60	25	19	12	10	8
	0	0	27	52	69	77	84	60	44	21		Resilient	0	0	0	0	0	0	0	2	1	1
	0	1	30	55	34	24	50	40	30	2			0	11	31	33	61	18	7	5	4	5
	0	6	46	79	110	139	165	195	222	252			0	0	0	1	1	1	1	1	1	1
	0	0	3	8	12	75	90	40	75	1			0	54	69	119	173	141	99	96	90	61
	0	0	2	10	21	85	71	89	96	70			0	0	0	2	3	3	3	2	2	2
	0	19	33	57	61	80	90	80	90	90			0	0	20	26	11	6	5	4	4	5
	0	21	40	63	87	109	134	110	120	90			0	0	0	0	0	0	0	14	20	28
	0	0	40	71	103	134	165	190	220	150			0	0	11	20	43	75	103	124	143	153
													0	0	8	30	38	17	6	2	3	2
Susceptible	0	0	42	83	130	138	73	41	19	25			0	0	4	25	44	22	6	3	3	3
	0	0	35	21	15	10	8	10	7	9			0	0	1	3	3	3	2	2	2	2
	0	8	16	38	51	57	24	13	10	9			0	11	56	66	33	24	18	12	9	4
	0	3	53	16	13	13	5	5	5	5			0	9	28	48	70	92	105	34	23	20
	0	65	4	8	7	5	6	4	5	4			0	0	1	28	48	65	79	83	95	108
	0	23	31	85	98	13	9	18	10	11			0	0	58	51	37	23	13	0	0	0
	0	25	44	65	86	61	27	7	8	8			0	0	19	45	32	18	5	4	4	4
	0	12	38	58	81	118	140	168	234	315			0	0	1	2	2	2	2	2	1	1
	1	2	80	142	206	280	313	277	194	141			0	0	5	21	37	53	62	70	72	49
	0	0	9	25	33	38	42	45	41	26			0	0	16	36	49	64	85	101	116	97
	0	0	39	74	109	137	165	192	217	239			0	2	30	23	11	7	6	4	1	1
	0	24	30	66	97	117	149	163	188	288			0	0	35	77	100	74	32	14	8	6
	0	0	36	70	108	152	185	110	100	120			0	0	40	63	86	98	96	91	80	65
	0	0	52	86	117	153	188	220	250	200			0	0	0	0	4	14	21	29	41	50
	0	19	64	102	152	194	150	140	120	110			0	0	39	56	73	43	22	11	9	8
	0	1	24	69	104	137	167	193	223	247			0	0	0	0	0	0	0	0	0	1
	0	0	27	51	78	96	100	95	120	100
	0	10	53	105	142	100	120	100	120	98		Susceptible	0	0	0	3	8	8	8	9	11	10
	0	2	10	42	74	80	90	95	125	90			0	0	22	52	33	22	13	7	6	6
	0	4	49	96	116	128	100	90	130	110			0	0	1	1	1	1	1	1	1	1
	0	0	17	42	66	91	100	89	110	100			0	14	26	42	64	84	110	105	51	33
	0	0	7	21	35	56	65	78	98	108			0	0	0	0	0	0	0	0	0	0
	0	0	18	28	79	90	100	120	130	120			0	0	0	0	0	0	0	0	0	0
	0	8	21	50	85	95	100	110	130	107			0	0	31	52	63	36	24	25	26	24
	0	0	19	37	54	64	59	61	76	80			0	0	22	12	6	6	6	6	6	7
	0	0	10	16	53	70	83	95	105	121			0	0	0	0	1	1	0	0	0	0
	0	3	39	63	82	106	124	143	162	180			0	0	2	2	2	2	2	2	2	2
	0	6	33	54	71	87	105	128	112	130			0	0	18	64	98	125	149	169	191	207
	6	14	38	68	87	100	90	100	98	120			0	6	29	1	1	1	1	1	1	1
	0	0	16	37	53	67	80	93	103	111			0	0	2	2	1	1	1	1	1	1
	0	0	6	30	105	148	187	231	262	150			0	0	0	0	0	0	0	0	0	0
	0	19	64	34	82	102	110	115	110	120			0	14	40	39	16	5	4	5	1	1
	0	0	6	19	35	56	79	91	98	112			0	0	7	13	11	6	4	4	4	3
	9	48	87	121	154	179	165	100	90	109			0	0	0	0	0	0	0	0	1	1
	0	0	12	22	32	47	66	77	91	101			0	0	4	5	8	6	7	7	6	6
	0	0	27	52	77	96	118	139	154	169			0	0	0	0	0	0	0	0	0	1
	0	0	13	25	49	66	77	83	97	105			0	0	8	17	9	7	4	5	2	1
	0	14	56	93	132	167	200	120	115	120			0	8	33	68	91	39	11	19	2	18
	0	2	25	61	104	130	168	196	225	253			0	7	38	69	100	43	23	7	6	5
	0	14	55	78	80	88	105	108	120	130			0	20	58	97	134	133	56	30	6	5
													0	0	30	58	81	29	26	20	22	21
													0	0	0	0	0	0	0	0	0	0
													0	0	17	44	37	17	11	7	4	5
													0	0	24	11	9	8	7	8	7	7
													0	0	12	33	61	86	111	137	162	178
													0	0	52	89	116	155	94	65	45	30
													0	10	50	89	133	148	73	35	20	14
													0	14	34	31	8	6	5	4	4	4
													0	19	43	71	76	94	105	114	127	136
													0	18	42	71	76	94	105	114	126	136
													0	4	29	45	6	4	4	4	4	4
													0	0	53	66	84	97	102	108	81	48
													0	0	10	21	34	48	58	75	93	112
													0	0	6	12	23	40	50	22	15	13
													0	0	1	1	1	1	1	1	1	1
													0	0	6	3	4	2	5	6	4	4
													0	0	3	5	4	2	1	1	1	1

## Sheet: S3B
S3B
Day	Control	3	10	5	2	30	3	5	25	25	15	25	25	20	25	5	0	10	0	10	2	20	20	20	0	10
	Resilient	2	12	15	5	2	12	2	0	17	6	15	25	5	25	4	10	0	10	15	3	0	0
	Susceptible	10	8	5	0	0	0	3	0	0	5	5	3	4	0	0	5	0	0	0	8	15	5	0	0	0	2	5	5	10	0	2	0	2	3	2	0	5	0
Night	Control	2	8	3	5	15	10	10	25	3	3	18	25	3	2	0	4	10	2	5	2	20	25	3	13	25
	Susceptible	5	20	8	9.5	7.5	10	8	10	11	10	1	4	20	25	1	2	3	5	15	4	10	6	4	3	0	6	7	5	15	20	12	17	4
	Resilient	10	1	5	15	25	20	5	2	25	2	10	6	10	10	5	5	6

## Sheet: S3C
S 3C	Day								S 3C	Night
	I-V									I-V
Current Injection	-150	-125	-100	-75	-50	-25	0	25	Current Injection	-150	-125	-100	-75	-50	-25	0	25
Control	-81.3829	-78.7967	-77.1966	-74.7826	-71.6054	-67.1577	-61.2243	-53.6916	Control	-147.719	-127.098	-117.351	-106.391	-99.2181	-83.1703	-61.8319	-45.0102
	-86.8969	-83.3627	-79.0269	-77.1927	-73.8233	-68.845	-61.8494	-52.3638		-130.679	-125.551	-116.653	-108.958	-98.5814	-76.0138	-60.4121	-47.3165
	-96.6736	-91.9824	-84.3441	-80.881	-72.8034	-66.4119	-55.1992	-40.459		-141.928	-129.601	-130.485	-119.655	-115.514	-83.2842	-58.9137	-33.4157
	-90.1641	-86.7873	-84.7103	-80.5715	-71.7496	-67.021	-59.4267	-46.023		-145.35	-138.358	-123.412	-112.618	-105.143	-85.5768	-60.7727	-44.4039
	-82.7425	-81.8319	-79.4422	-76.0788	-73.5466	-66.8581	-61.663	-56.8149		-125.422	-115.422	-109.913	-104.757	-98.7405	-68.1358	-58.9017	-39.0715
	-105.129	-97.168	-91.7682	-85.9196	-78.1773	-71.3098	-60.0047	-35.1059		-103.654	-98.6338	-94.1534	-88.2804	-80.4712	-70.8171	-58.1762	-46.0936
	-90.7059	-86.1809	-81.5723	-77.7291	-73.4643	-65.1744	-55.5461	-42.8832		-114.829	-114.766	-100.426	-89.4434	-85.4193	-73.0734	-59.0476	-48.1441
	-105.232	-99.4688	-92.9676	-86.4519	-78.9419	-68.2611	-55.4243	-44.32		-102.921	-96.9365	-89.9185	-84.0776	-77.4639	-67.0862	-55.5178	-46.3214
	-107.076	-102.479	-97.2906	-91.5599	-85.1736	-76.1867	-54.7057	-32.762		-133.688	-125.169	-114.895	-102.1	-118.263	-84.0343	-60.717	-23.8803
	-106.585	-102.486	-98.339	-93.0619	-86.3705	-76.1166	-58.8571	-43.4145		-68.8164	-67.3676	-66.2657	-64.7033	-62.6337	-60.2588	-57.4993	-54.2414
	-74.2302	-72.2434	-69.5794	-68.2065	-65.1007	-60.6663	-56.7662	-50.7281		-107.076	-102.399	-93.0699	-90.6378	-83.2898	-76.1839	-60.4031	-38.2972
	-78.9823	-77.0067	-74.1845	-71.3487	-66.5256	-61.8101	-56.7171	-50.9646		-92.9658	-89.0571	-88.6764	-78.9738	-79.9485	-71.349	-59.1657	-48.1272
										-100.47	-94.1313	-89.607	-83.1468	-79.1835	-73.4465	-59.5508	-46.685
Resilient	-82.2978	-78.8072	-76.2773	-73.2113	-69.6194	-64.645	-58.3361	-50.1967		-88.4726	-84.1426	-80.7969	-78.169	-74.0085	-68.5848	-56.7521	-46.9484
	-71.6272	-70.3108	-67.9386	-65.755	-64.1378	-62.0372	-59.7204	-57.3358		-127.818	-115.901	-99.8469	-96.8938	-86.7136	-79.4837	-57.1081	-43.2054
	-90.4361	-86.7514	-82.9537	-77.9852	-74.9844	-71.3502	-57.9527	-34.9039		-110.614	-103.814	-96.5022	-89.7445	-80.3354	-72.6247	-55.5685	-43.9467
	-92.7302	-89.5326	-86.8724	-85.1869	-80.8827	-76.7081	-53.1607	-31.9338		-105.349	-92.2577	-120.473	-110.622	-107.463	-85.4945	-60.7924	-34.3009
	-100.431	-98.3185	-92.3577	-88.17	-82.0055	-75.9009	-57.509	-40.4365		-115.525	-112.337	-105.627	-87.7163	-79.1431	-70.6599	-60.0407	-37.5218
	-76.9116	-72.9335	-63.5696	-57.7558	-54.569	-51.3409	-48.4194	-43.6628		-83.0594	-80.1337	-76.6626	-74.0178	-70.1393	-65.1516	-58.3427	-52.2745
	-85.1888	-84.5951	-82.1746	-79.088	-76.7347	-66.2804	-62.9302	-51.4721		-90.1808	-86.1619	-83.6817	-79.7753	-75.1252	-68.0826	-58.1019	-40.7666
	-89.0441	-86.8166	-83.4926	-81.0593	-75.0725	-70.8593	-55.051	-44.5962		-123.249	-111.215	-101.753	-94.1192	-87.3168	-79.9863	-55.8396	-34.4439
	-109.89	-109.727	-99.0465	-90.1712	-83.5759	-73.3345	-58.054	-37.6774		-142.1	-127.607	-115.761	-108.124	-98.038	-86.3181	-45.621	-37.0352
	-113.858	-106.673	-100.29	-93.0304	-85.177	-79.7083	-57.5439	-37.5279		-130.517	-117.633	-107.376	-95.1858	-86.3092	-76.043	-59.0489	-40.064
	-104.033	-100.33	-95.9985	-90.8269	-84.864	-77.3579	-65.7309	-37.6964		-83.4028	-106.779	-98.475	-92.5452	-83.0195	-71.9287	-57.8941	-38.6104
	-121.575	-111.084	-103.305	-92.9699	-85.7702	-77.6476	-60.3366	-44.7338		-170.651	-147.8	-127.736	-111.261	-100.977	-89.016	-68.7558	-40.4005
	-99.2569	-96.031	-89.1558	-83.0572	-76.6787	-67.5495	-54.0174	-30.6386		-112.771	-104.999	-96.829	-89.4717	-82.9916	-75.0018	-55.5307	-33.5817
	-107.146	-97.4829	-90.7633	-82.3901	-78.1353	-66.7228	-56.6703	-44.5268		-128.718	-114.973	-105.143	-96.9897	-86.5119	-77.2024	-56.4487	-38.8784
	-98.5384	-97.5615	-91.1657	-86.3678	-79.628	-74.2012	-61.3036	-38.091		-99.8737	-94.4868	-89.4088	-83.2593	-77.5243	-72.4317	-55.1022	-30.9034
										-84.0102	-81.9621	-78.9888	-75.686	-72.6109	-68.5704	-63.4822	-56.7499
Susceptible	-118.197	-108.718	-100.881	-94.3602	-87.6222	-77.6245	-54.9691	-41.3753		-104.191	-101.347	-97.3897	-91.364	-75.6062	-69.7828	-58.1902	-49.8731
	-103.054	-96.0957	-91.337	-88.9939	-79.6306	-74.057	-55.6381	-39.5783		-103.718	-86.4002	-123.531	-117.862	-110.356	-89.8015	-59.7922	-36.54
	-100.262	-97.6523	-94.6153	-90.5133	-85.5175	-80.2996	-75.1799	-69.4422		-97.3512	-93.7206	-89.4422	-84.1967	-78.1429	-73.1352	-63.3972	-47.3509
	-99.5741	-92.6882	-87.621	-80.3189	-74.631	-70.67	-59.5179	-33.7647		-86.4067	-83.4473	-80.1984	-76.7981	-73.1377	-68.4964	-61.1107	-52.0432
	-94.938	-92.8796	-89.9378	-87.1783	-82.3089	-70.2434	-58.0278	-48.8585
	-104.285	-101.233	-97.3841	-93.9097	-88.563	-80.9259	-59.6222	-49.8327	Resilient	-171.018	-158.69	-135.487	-99.2754	-96.8533	-85.0233	-57.6543	-41.6185
	-93.0643	-89.0261	-85.6369	-79.7211	-76.3006	-69.4203	-59.0693	-49.8445		-97.5386	-92.3762	-87.1232	-80.7165	-74.8155	-69.174	-61.4934	-37.8673
	-117.88	-106.522	-98.7257	-91.7252	-84.0192	-77.8003	-60.0663	-33.8794		-83.7658	-80.1346	-76.4465	-72.0653	-66.0334	-61.0594	-55.3947	-50.3765
	-134.985	-139.296	-123.603	-110.707	-97.221	-82.4977	-64.25	-34.867		-114.351	-107.298	-99.0567	-91.9581	-85.2011	-70.3229	-55.7118	-41.9162
										-110.859	-106.173	-97.5369	-90.193	-81.4209	-70.4836	-63.8396	-56.6468
										-98.0322	-93.0283	-88.2329	-83.6212	-76.7458	-71.6515	-60.6958	-51.5591
										-66.7857	-132.517	-118.108	-107.155	-96.8578	-81.5586	-59.6898	-38.6811
										-145.142	-140.819	-124.419	-108.885	-102.199	-88.2211	-64.4121	-41.9747
										-126.057	-128.432	-129.613	-113.768	-93.4844	-78.2521	-59.115	-36.1044
										-176.233	-145.352	-158.108	-149.736	-119.286	-95.385	-59.8673	-39.7362
										-144.982	-129.272	-114.75	-103.443	-92.5359	-84.1005	-61.1089	-47.5545
										-85.7181	-84.0685	-79.974	-77.579	-73.7556	-67.9594	-60.9207	-50.4303
										-152.193	-129.19	-166.334	-138.41	-110.243	-94.8316	-59.4234	-40.5448
										-94.1797	-139.958	-141.984	-119.394	-99.4215	-75.3172	-57.6	-37.4096
										-93.0578	-88.5883	-84.1051	-79.2964	-73.2593	-69.1651	-54.5778	-32.1526
										-91.3599	-88.3596	-82.8061	-79.3495	-73.5436	-68.0941	-55.8584	-42.1112
										-89.7412	-84.8998	-80.0745	-75.4072	-72.2383	-68.6574	-57.4128	-46.2418
										-154.834	-141.487	-124.338	-110.383	-98.4724	-83.7741	-62.8461	-42.307
										-117.819	-110.487	-103.417	-95.1384	-88.1911	-76.3382	-58.735	-40.3051
										-107.989	-101.084	-95.3523	-92.5068	-82.314	-73.3805	-56.8615	-38.3741
										-84.359	-81.3214	-78.035	-74.7095	-71.7288	-67.7482	-63.2901	-58.6784
										-115.358	-107.838	-100.78	-93.763	-86.5157	-76.7307	-60.4381	-38.2263
										-87.2746	-84.6601	-84.4478	-80.1267	-75.52	-68.316	-56.6556	-48.6671
									Susceptible	-153.766	-123.554	-111.972	-100.625	-93.7965	-78.1041	-58.7067	-32
										-139.781	-129.089	-121.215	-110.41	-96.4611	-78.7748	-60.9754	-39.1659
										-129.899	-115.291	-104.522	-94.2882	-86.2775	-74.1562	-54.5043	-44.9261
										-66.3139	-68.1296	-92.73	-131.571	-110.13	-88.4704	-62.0161	-41.2811
										-125.645	-115.485	-107.543	-98.2813	-89.801	-81.6772	-63.4448	-38.1088
										-129.492	-122.615	-118.765	-110.047	-101.035	-79.0704	-60.953	-47.4871
										-99.6964	-95.0819	-91.2248	-85.5122	-79.8446	-73.1017	-62.4298	-48.6729
										-75.3057	-143.376	-131.375	-118.923	-111.979	-91.282	-59.4165	-41.4471
										-186.891	-169.458	-157.691	-130.606	-123.814	-88.8848	-61.8096	-29.1093
										-79.5839	-77.0866	-74.8299	-72.5481	-69.0621	-65.5934	-59.82	-53.2753
										-162.091	-148.141	-134.113	-125.568	-118.13	-96.4348	-61.4756	-42.0671
										-115.826	-110.28	-102.995	-93.6312	-85.2444	-72.5776	-59.4179	-49.0956
										-87.5149	-84.6316	-81.9255	-78.3729	-74.1312	-68.6123	-61.4509	-53.9644
										-82.5236	-80.6136	-77.0828	-73.1654	-68.5933	-63.1324	-60.6791	-55.4661
										-134.31	-122.267	-108.671	-98.479	-84.6273	-72.4646	-55.3521	-41.391
										-91.333	-116.07	-108.111	-97.7253	-86.2359	-76.8533	-56.1702	-41.2693
										-141.861	-145.926	-125.311	-110.421	-98.5244	-85.7386	-58.475	-42.59
										-141.504	-124.151	-109.434	-95.411	-83.7381	-78.7074	-53.1357	-38.5051
										-140.723	-121.86	-109.416	-101.487	-87.8401	-74.7512	-53.2281	-32.8769
										-67.4462	-66.2781	-64.8629	-63.7642	-62.718	-61.9218	-60.7234	-59.0645
										-136.343	-120.441	-108.501	-100.99	-90.0089	-70.292	-58.4035	-40.9156
										-138.049	-125.228	-114.88	-104.73	-95.8585	-85.4674	-60.2334	-41.5936
										-87.3993	-84.1867	-80.6474	-77.4375	-73.5815	-68.1249	-57.7145	-44.9547
										-99.1671	-94.6244	-90.1096	-85.0671	-80.1248	-73.3449	-61.5997	-45.2365
										-127.536	-114.708	-104.833	-94.9538	-86.9604	-78.8944	-57.2198	-44.8106
										-112.866	-106.105	-98.9088	-92.2021	-85.3794	-78.5161	-55.8926	-39.4146
										-88.0161	-85.1525	-82.4981	-80.676	-77.2746	-73.4345	-61.1588	-56.8882
										-121.619	-110.126	-101.73	-94.072	-85.593	-74.6657	-52.9616	-39.1158
										-168.211	-147.389	-134.458	-115.784	-99.622	-82.6779	-55.7321	-36.7944
										-119.161	-112.339	-106.987	-98.4527	-88.0672	-78.7507	-64.7429	-40.0018
										-96.8013	-91.723	-84.1794	-76.8888	-71.7276	-69.2494	-60.4386	-50.6594
										-90.8045	-86.6912	-83.2971	-79.7248	-73.8986	-67.564	-57.5032	-49.6581
										-106.312	-103.991	-99.41	-74.6877	-78.9757	-70.3399	-59.822	-45.9971
										-92.6075	-88.8576	-85.1062	-80.9448	-76.2644	-69.8717	-61.8209	-44.5482
										-133.69	-120.642	-107.049	-98.7785	-90.1496	-80.6301	-52.083	-30.975
