# Supplementary material for: Blunted diurnal firing in lateral habenula projections to dorsal raphe nucleus and delayed photoentrainment in stress-susceptible mice
Source: PLoS Biol. 2021 Mar 10;19(3):e3000709. doi: 10.1371/journal.pbio.3000709 (PMC7984642; doi:10.1371/journal.pbio.3000709)
Supplement: S10 Data — (XLSX) [file pbio.3000709.s017.xlsx]

## Sheet: S4A
S4A
	HCN Antagonist ZD72888
	Control Day	Susceptible Day	Resilient Day		Control Night	Susceptible Night	Resilient Night
Inhibitory	37	50	45		50	50	37
Excitatory	63	50	55		50	50	63

## Sheet: S4B
S4B
	% Inhibition
Control-Day	Resilient-Day	Susceptible-Day		Control-Night	Resilient-Night	Susceptible-Night
51	14	3		10	39	24
32	100	6		40	26	12
64	93	24		100	100	91
30	20	85		45	61	3
91	11	33		4	54	16
52		85		32	96	71
53		100		51	70	100
		42		100	5	87
		5		14		71
		87				42
						92
						67

## Sheet: S4C
S4C
	% Excitation
Control-Day	Resilient-Day	Susceptible-Day		Control-Night	Resilient-Night	Susceptible-Night
233	114	343		257	576	453
122	185	151		106	209	397
308	157	256		269	194	233
266	329	107		322	309	119
350	213	113		272	515	213
118	155	259		263	146	138
286		416		184	197	130
149		323		192	150	103
185		231		119	109	199
176		280			128	144
121					164	234
223					364	128
					184
					488
					138

## Sheet: S4D
S4D
	Potassium Channel Antagonist TEA
	Control Day	Susceptible Day	Resilient Day		Control Night	Susceptible Night	Resilient Night
Inhibitory	53	55	45		56	42	56
Excitatory	47	45	55		44	58	44

## Sheet: S4E
S4E
	% Inhibition
Control-Day	Resilient-Day	Susceptible-Day		Control-Night	Resilient-Night	Susceptible-Night
39	100	43		40	97	44
23	12	100		100	100	2
26	31	100		100	76	13
21	15	100		100	94	49
79	100	63		100	100	45
63	100	100		4	6	100
20	57	3		85	10	100
17	28	100		86	19	100
	100	50		83	60	16
	100	45				68
		100				38
		100

## Sheet: S4F
S4F
	% Excitation
Control-Day	Resilient-Day	Susceptible-Day		Control-Night	Resilient-Night	Susceptible-Night
141.63	229.75	132.11		210.53	162.5	153.81
133.73	118.83	318.75		222.62	194.16	183.33
220	173.02	318.72		153.47	201.22	423.45
112.91	222.52	155.61		327.52	106.46	569.1
143.97	198.22	104.49		144.93	108.39	111.11
169.79	101.21	163.65		192.62	114.55	387.76
156.24	103.03	207.79		120.31	107.49	298.38
	135.81	126.82				477.53
	114.4	430.5				325.83
	132.2	434.78				335.9
	343.57					143.7
	102.14					131.11
						392.53
						282.51
						134.62
