# Supplementary material for: Blunted diurnal firing in lateral habenula projections to dorsal raphe nucleus and delayed photoentrainment in stress-susceptible mice
Source: PLoS Biol. 2021 Mar 10;19(3):e3000709. doi: 10.1371/journal.pbio.3000709 (PMC7984642; doi:10.1371/journal.pbio.3000709)
Supplement: S11 Data — (XLSX) [file pbio.3000709.s018.xlsx]

## Sheet: S5B
S5B		Spike frequency
	Blue laser frequency
		cell1	cell2	cell3	cell4	cell5	cell6	cell7	cell8
	0.1	0.1	0.1	0.1	0.1	0.1	0.1	0.1	0.1
	1	1	1	1	1	1	1	1	1
	5	5	5	5	5	5	5	5	5
	10	10	10	10	10	10	10	10	10
	15	15	15	15	15	15	15	15	15
	20	20	20	20	20	20	20	20	20
	25	25	25	21	25	21	21	21	25
	30	30	30	25	21	25	25	25	20
	35	32	35		28	25	25	35	20
	40		40		48	28	28	40	22
	45		45		54	27	27	39	23
	50		50		55	30	30	40	45

## Sheet: S5E
S5E
	Corner Zone	No Target				Target			Total Travel	No Target				Target
	Non stress-ChR2	Stress-ChR2	Stress-mCherry		Non stress-ChR2	Stress-ChR2	Stress-mCherry		Non stress-ChR2	Stress-ChR2	Stress-mCherry		Non stress-ChR2	Stress-ChR2	Stress-mCherry
	19	12.47	20.1		35.23	39.23	9.67		1264.67	901.481	1377.65		1014.28	970.18	919.176
	10.67	13.8	20.37		5.07	13.1	17.17		1327.84	1363.55	1296.96		715.802	1242.89	904.205
	11.33	13.3	14.8		15.93	8.97	11.1		1769.32	1146.45	1329.41		1102.23	445.408	747.375
	19	48.77	26.07		15.5	148	57.2		1284.4	767.73	1434.26		1230.63	28.747	1073.6
	16.97	17.2	27.2		12.43	12.97	13.6		1243.39	1092.69	1425.87		986.131	782.31	957.784
	14.87	31.87	25.1		26.73	62.07	26.4			1195.83	1399.27		988.479	729.205	704.784
		12.87	27.9			22.63	40.2			1199.71	1171.23			874.582	502.274
			29.47				12.27				1193.42				514.256
