# Supplementary material for: Blunted diurnal firing in lateral habenula projections to dorsal raphe nucleus and delayed photoentrainment in stress-susceptible mice
Source: PLoS Biol. 2021 Mar 10;19(3):e3000709. doi: 10.1371/journal.pbio.3000709 (PMC7984642; doi:10.1371/journal.pbio.3000709)
Supplement: S12 Data — (XLSX) [file pbio.3000709.s019.xlsx]

## Sheet: S6A(i)
S6A(i)
	Interaction Ratio
Control	Susceptible	Resilient
112.209	18.0207	187.48
101.697	46.8669	140.566
157.818	4.47496	158.812
106.422	72.4676	171.473
121.657	91.6775	226.151
257.19	63.0548	228.847
133.025	96.5208	173.638
179.097	82.6128	159.22
	85.1455	112.374
	84.6387	134.899
		157.945
		114.649
G	Intradaily Variability of LD
Time (hrs)	Control														Resilient									Susceptible
0	11.38	13.4	18.64	5.65	4.29	20.3	20.49						32.47		40.65	16	21.74	30.41	14.46	9.83	26.03	50.67	49.1	37.8	14.75	0.49	28.57	12.11	70.32	23.17	64.86
0.25	0.51	20.39	4.97	0.04	9.7	8.99	27.73						46.15		41.36	2.47	22.9	40.28	1.69	1.41	10.39	39.43	34.3	47.72	2.5	0.01	33.08	6.1	65.38	34.98	60.26
0.5	0.88	5.06	2.43	0	2.83	0.01	13.77						35.66		37.34	0.11	13.83	36.61	0.47	0.07	2.25	12.81	11.14	30.3	0.06	0	14.65	3.52	42.93	20.8	48.54
0.75	0	4.38	2.08	0	3.3	0	14.1						30.61		32.13	0	14.77	33.02	0	0.15	0.4	3.12	7.46	29.44	0.02	0.02	20.18	0.66	17.79	2.1	45.02
1	0	3.59	0.69	0	1.23	0	9.72						13.53		25.44	0.01	5.82	31.16	0.35	0.03	0.1	1.12	1.22	17.1	0.01	0	5.09	0.35	5.68	0.49	45.84
1.25	0	3.58	5.11	0	0	0	11.22						4.19		22.33	1.34	3.42	19.99	0.12	0	0	1.06	0.06	11.25	0	0	8.33	0	3.97	0.1	32.27
1.5	0	3.38	1.5	0	0	0	4.36						2.67		16.58	0	1.87	10.78	0	0	0	0	0.54	8.78	0	0	0.19	0	4.26	0	24.38
1.75	0.14	2.87	6.63	0	0	0	3.74						0		11.61	0	4.43	8.99	0	0	0	0	0	6.04	0.01	0.04	0	0	4.08	0	24.73
2	0.53	2.47	0.61	0	0.01	0	0.28						0		8.95	5.26	1.75	0.34	1.78	0	0	0	0	2.8	0	0.02	0.06	0	3.85	0	19.21
2.25	0	2.12	0.2	0	0	0	0.02						0		0	4.79	0.39	0	6.69	0	0.28	0	0.02	0.82	4.59	0	0	0.1	4	0	0.74
2.5	0	2.3	0.19	0	0	0	0.42						0.01		0.27	1.3	0.08	0	3.61	0	0	0	0	2.31	1.14	0	0.03	0	4.18	0	0
2.75	0.04	2.14	4.25	0.04	0.01	0.01	6.05						0		0.1	3.14	0.06	0.02	0.02	0	0.01	0	0.01	9.91	3.43	0	0.08	0.14	3.84	0.05	0
3	0.19	1.81	3.64	0.04	0	0	2.91						0		0.01	2.56	0.43	0	3.93	0	0	0	0	9.49	0.02	0	0.56	14.38	2.11	0.44	0
3.25	0	1.49	0.01	0	0	0	3.24						0		0	3.09	2.16	0.03	15.29	0	0	0	0.09	0.82	0	0	4.95	1.6	0	0.09	0
3.5	0	1.12	0.85	0	0	0	0						0		0.02	6	3.4	0.05	3.2	6.64	0	0	0	6.96	0	0	8.29	8.51	0	0	0.01
3.75	0	0.67	10.68	0	0	0	4.19						1.03		1.38	0.33	0.35	0	3.5	1.6	0	0.02	0.16	6.5	0	0.25	9.15	5.05	0	0.19	0.15
4	0	0.56	0.99	0	0	0.11	6.58						4.22		4.9	0.58	0.72	0	0.5	6.35	0.09	0	0.62	7.14	0.24	0.01	4.71	0	1.01	1.88	6.34
4.25	1.85	0.83	0	0	0	0	4.35						2.93		8.26	5.44	0.06	0	1.13	0.08	0	0	0.81	3.21	0.03	0.32	6.1	0	3.88	2.95	4.61
4.5	2.03	6.1	0	0.06	0.15	0.06	4.43						1.53		0	5.13	1.66	0	0	0	0	0.79	0.01	1.58	0	4.59	9.12	1.1	0	0.52	0.03
4.75	0.03	2.02	0	0.01	0.12	0.03	2.23						10.58		0	0.06	0	1.5	0.02	0.9	0	1.17	0	7.43	0	0.5	9.15	0	0	0.01	0
5	0	0.5	0.02	0.05	0	0.01	0.05						0.96		2.51	0.21	0.26	5.36	0	8.7	0.05	0	0.31	5.36	3.93	4	10.29	0	0	0	0.01
5.25	0	0.26	1.69	0.02	1.26	0.07	0.03						0		0	0	0.03	0	0	12.51	0	0.9	3.07	3.04	0.37	0	5.57	0	0.25	0.11	0
5.5	2.09	0.17	6.33	0.11	0.09	0	0						0		0.07	0	0.06	0.03	0.02	2.65	0	0.97	0.16	0	0.48	0	0.69	0	0.75	0	0
5.75	0.34	0.2	1.83	0.02	4.24	0	0						0		0.19	0	0.06	2.01	0.04	0.04	0	1.22	0.03	0	2.3	0	0.01	1.25	0	0.29	0
6	0.14	0.18	1.9	0	6.55	0.13	0						0		0	0	0	0	0.01	3.74	0	0.37	0.7	0.94	0.76	0	0	0.01	0.02	0.79	0.16
6.25	0	1.28	2.08	0	0	0.04	0						0		0	0	0.16	0.01	0.01	4.49	0	0.42	4.24	8.94	0	0	0.01	0	0.62	0	0.77
6.5	2.02	14.13	1.81	0	0	0.02	0.65						5.59		1.05	0.04	1.7	4.57	0	0.61	0	2.18	0.1	2.41	0	0	3.23	0	0	0	1.07
6.75	0.64	2.32	1.79	0	0.44	0.08	3.71						9.82		6.11	0	1.93	6.46	0	1.67	0	0.35	2.33	3.26	0	0	0.26	0	0	1.42	0
7	0	0.23	1.76	0.05	7.31	0	2.49						2.39		4.83	0	0.15	5.01	0	1.66	0	0.97	2.71	0	0.07	0	4.29	0	0	0.9	0
7.25	0	0.26	1.84	0.2	2.01	0.03	0.02						0		0.17	0	0	0.13	0	1.7	0	0.86	0	0.04	3.22	0	0.04	0	0.01	0	2.9
7.5	0	0.33	2	0.05	0.05	0	0.23						0		2.3	0.03	1.06	6.29	0	1.65	0	0.36	0.09	0.05	0.16	0	0.6	0.01	0.18	0.24	0.39
7.75	0.01	0.3	1.85	0	0	0.37	0.3						0		0.37	0	0.02	18.82	0.14	1.7	0	1.75	0.06	0.13	0	0.04	0	3.57	0.03	1.26	0.02
8	0	0.96	1.81	0	0	0.14	0						0		0.64	0.03	0.09	8.3	0	1.68	0.17	0.37	0	0	0	0.1	0	5.94	0.45	0	4.09
8.25	0	0.74	1.81	0	0.9	0	0						0		0	0	0	0	0.03	1.69	0.01	0.38	0.02	0	0	0	0	0.19	3.29	0.32	0.61
8.5	0	0.31	1.85	0	0	0	0						4.08		0	0.14	0	0.12	0	1.25	0	0.41	0	0.1	0	0.31	0.12	0.03	0.1	0.27	3.7
8.75	0	0.39	1.81	0	0	0	0						1.08		0.23	0.05	0.01	0	0	0.79	0	3.62	0.01	0.22	0.4	0	0	1.17	0.1	0.05	0.65
9	0	0.37	0.26	0	0.1	0	0.24						0.01		0.44	0	0.17	0	0	0.77	0	9.03	0	0.58	0.09	0	0.06	0.28	0	0	0
9.25	0.02	0.5	0	0	2.6	0	0						0		0	0	0	0	0	0.8	0	8.19	0.16	0.5	0	0	0.02	0	0.03	0.02	0
9.5	0	0.44	0	0	8.02	0	0						0		0	0	0.25	0.04	0.01	0.75	0	8.61	0.39	1.8	0	0.01	3.54	0	0	0	0
9.75	0	0.34	0.19	0	10.75	0.06	2.8						0.01		0	0	0.37	0	0	0.75	0	8.53	0	3.32	0	0	4.23	0	0	0.6	0.02
10	0	0.37	0	0	3	0.01	3.28						1.14		0.19	0	0.15	0	0.06	0.78	0	8.51	0	0.06	0	0	0.03	0	0	0.03	0.02
10.25	0.03	0.64	0.02	0	0.79	0	0.03						0.04		0.01	0.03	0	0.02	0.02	0.77	0	8.62	0	0	0.01	0	0	2.17	0	0	0
10.5	0.01	0.59	0	0	0	0	0						0.15		0.01	0.04	1.02	0	0.02	0.75	0	8.14	0.02	0.45	0	0	1.96	5.43	0	0.62	0
10.75	0	0.59	0	0	0	0	0						4.41		0.02	0.14	0.04	0	0	0.77	0	0.57	0	0	0	0	6.97	3.19	0.3	0	1.42
11	0	0.58	0.03	0	0.36	0	0						3.5		0	4.29	0.14	0	0.05	0.89	0.05	6.31	0.02	10.23	0.06	0.01	6.34	0	1.1	0.12	5.2
11.25	0	0.54	0.02	0	1.9	0.03	0.49						0		2.96	2.44	0.09	0.01	1.1	0.28	0	2.65	0	19.6	0	0	8.38	1.84	1.13	0	0.07
11.5	0	0.45	0	0	4.32	0.4	0						2.42		3.96	0.02	0.02	4.68	7.06	0	0.01	0	0	18.21	0.29	0.02	15.18	10.47	0	0	0
11.75	0	0.47	0.06	0	11.79	0.03	0						4.3		0.29	0.37	1.83	6.34	9.36	0.02	0	0.9	3.05	3.93	4.93	0.28	8.51	13.23	0.29	0.29	0.19
12	10.34	10.76	10.66	20.34	18.32	6.45	0.39						0		2.06	10.01	1.85	18.48	29.5	28.38	0	4.32	11.26	11.85	18.65	21.93	10.92	28.4	9.83	10.93	2.52
12.25	42.87	53.79	54.19	55.46	43.27	62.81	3.29						6		12.39	37.68	2.62	49.68	61.64	59.48	18.04	19.87	19.28	28.2	52.9	69.58	32.7	42.32	46.93	29.05	9.87
12.5	50.88	60.8	51.58	77.54	42.37	68.72	16.84						15.16		20.99	37.8	2.98	55.89	57.48	53.02	47.31	46.3	37.9	28.16	48.56	70.48	39.66	54.73	65.2	44.08	23.71
12.75	52.23	66.24	62.81	70.1	44.94	73.68	14.75						33.5		17.82	50.64	4.28	53.01	56.09	60.08	49.66	57.36	53	33.75	55.9	67.25	56.17	48.42	59.76	63.87	55.41
13	54.5	63.89	49.04	64.9	48.9	73.31	17.33						42.09		32.41	41.14	12.46	57.97	60.22	49.75	63.72	57.79	52.8	43.32	46.62	71.5	57.14	48.09	67.05	62.14	52.63
13.25	48.73	64.19	56.52	72.82	30.27	79.41	16.36						39.16		26.07	41.6	11.7	57.28	52.87	48.12	70.69	56.45	60.5	39.62	56.99	60.73	49.96	50.52	71.74	62.65	45.75
13.5	50.25	64.15	51.37	55.37	39.12	76.82	13.95						44.9		30.56	42.33	13.72	53.91	55.6	49.65	61.61	52.43	54.28	38.43	56.14	65.17	50.4	54.84	64.35	57.97	42.5
13.75	52.1	61.2	54.19	76.94	42.27	70.52	10.44						49.79		29.46	49.5	11.4	43.84	52.17	39.04	52.84	50.41	47.37	29.91	51.76	60.99	39.5	47.67	60.36	57.68	39.94
14	51.7	57.18	56.1	62.38	29.58	63.29	6.39						45.18		29.36	46.66	10.9	57.27	50.41	46.15	63.39	59.99	56.33	41.51	53.29	62.67	51.78	36.08	63.51	58.51	42.4
14.25	51.9	65.91	40.99	66.56	40.66	62.5	6.86						48.4		26.41	45.34	8.23	42.09	51.77	44.13	50.82	45.5	43.31	36.7	54.51	45.57	42.53	49.33	65.64	58.56	35.9
14.5	42.51	50.69	51.04	69.87	34.13	59.86	14.15						45.86		29.66	46.24	14.68	36.77	52.12	40.07	64.65	35.37	55.24	39.43	54.84	58.98	42.01	40.31	59.92	66.98	40.7
14.75	42.35	57.95	51.94	64.98	37.2	65.56	13.03						41.39		24.94	39.27	3.89	43.13	53.14	33.04	53.23	56.8	29.9	30.07	61.68	62.47	42.93	35.47	70.56	55.54	43.7
15	56.73	61.17	46.12	70.51	28.12	60	5.08						39.81		25.93	38.66	20.89	35.21	44.7	20.28	58.3	43.26	41.66	32.91	54.02	49.78	43.37	46.43	62.62	49.91	23.73
15.25	46.61	57.25	52.3	57.18	17.25	68.34	5.75						48.01		22.15	35.65	7.74	37.73	44.14	28.92	51.2	53.43	46.26	38.03	52.11	56.65	39.25	39.5	61.13	46.81	25.92
15.5	46.54	55.45	40.07	69.59	24.67	65.64	5.51						39.13		24.02	40	14.56	26.64	48.7	31.59	58.98	43.54	29.55	38.24	53.17	46.81	35.86	41.44	64.52	40.94	23.89
15.75	49.66	57.63	36.55	61.81	27.43	58.66	3.74						44.79		19.81	45.27	13.63	29.82	35.66	31.72	62.39	49.79	22.92	21.85	47.96	44.14	34.88	39.14	58.67	39.09	13.64
16	48.5	57.5	29.45	64.91	24.15	59.12	22.31						33.98		15.5	30.87	10.58	21.32	37.06	38.77	52.11	32.65	16.22	40.65	55.67	55.04	36.21	39.38	60.1	37.85	5.83
16.25	39.18	49.06	13.47	57.22	26.46	68.8	27.54						37.18		20.84	26.9	13.41	17.19	45.26	38.58	45.69	32.73	4.66	36.3	46.17	41.75	34.62	34.04	57.97	30.71	4.19
16.5	40.37	57.57	15.98	67.5	14.06	56.52	23.28						38.5		13.3	26.3	22.9	17.55	39.39	44.71	49.9	34.63	0	31.06	48.18	36.18	33.62	14.45	64.09	26.74	2.13
16.75	47.07	58.58	14.02	67.26	16.9	53.77	29.86						34.13		9.42	27.1	18.04	12.9	40.93	47.54	41.88	27.61	1.1	26.24	50.81	31.4	31.22	36.5	57.79	10.17	9.03
17	34.21	47.17	21.84	66.5	21.45	54.36	16.97						31.67		12.31	26.7	14.6	3.6	36.31	31.72	49.44	40.05	18.43	35.92	52.66	34.68	30.95	33.87	59.47	12.32	6.58
17.25	45.7	48.25	22.64	59.82	29.76	61.03	16.62						27.94		5.21	26.9	15.93	4.27	24.45	16.65	41.79	30.71	9.21	28.3	43.29	27.3	31.79	28.53	43.03	21.54	10.59
17.5	37.2	58.37	38.23	46.4	27.4	64.68	20.71						30.56		17.56	24.29	7.64	6.97	15.49	15.75	38.31	51.69	19.5	29.39	36.31	26.45	30.73	25.45	50.78	6.78	16.34
17.75	36.32	47.81	34.1	48.41	21.05	62.73	15.02						29.57		13.71	14.97	11.28	5.6	10.86	10.54	27.46	31.56	23.03	26.6	35.6	18.98	29.42	17.7	50.58	5.7	4.03
18	35.43	48.87	44.3	40.48	30.42	57.1	10.38						36.2		12.03	17.98	12.4	5.44	3.45	16.2	11.13	28.11	8.92	18.86	37.3	30.02	15.44	15.9	41.2	11.07	13.17
18.25	37.3	44.25	33.44	40.58	24.08	37.18	24.47						41.87		7.26	9.69	25.61	6.82	15.12	14.76	9.43	17.91	21.28	9.44	30.87	20.1	7.3	5.52	44.7	24.36	24.6
18.5	35.28	38.61	44.81	47.77	20.56	50.08	18.11						34.47		9.63	6.47	12.24	12.07	18.5	24.42	12.57	9.45	18.92	8.32	40.12	16.6	1.52	5.27	36.7	22.6	18.07
18.75	39.72	40.88	31.66	35.9	11.73	25.61	22.41						23.62		1	3.17	15.38	13.67	16.11	13.1	6.24	12.94	7.88	2.28	29.15	4.95	4.99	1.33	33.68	14.98	19.36
19	27.71	31.37	47.17	25.69	9.33	37.11	12.68						25.41		2.47	7.3	11.82	19.64	17.9	11.41	10.51	10.74	7.14	0	33.99	9.59	8.12	0	25.54	8.65	13.82
19.25	36.45	19.78	29.33	33.15	9.53	41.57	16.38						19.74		9.06	1.21	15.01	22.61	26.49	15.75	15.24	20.38	10.9	0	24.63	19.77	15.04	3.3	22.46	0.09	12.66
19.5	24.37	21.13	38.52	20.29	11.42	47.61	8.46						23.9		9.08	0	9.3	16.39	30.96	22.81	15.64	9.3	13.11	4.68	10.73	17.03	11.17	5.7	3.47	0.02	8.62
19.75	20.5	17	22.41	12.22	14.3	42.7	17.6						20.66		7.44	1.66	8.92	13.81	25.33	23.27	13.31	16.17	16.98	17.4	12.16	33.86	12.1	6.52	1.52	0	2.17
20	9.62	16.18	24.69	6.17	12.38	46.03	6.48						11.67		0.79	9.62	6.47	9.77	32.47	25.28	7.81	9.24	13.16	33.79	7	33.89	14.2	13.46	8.7	0	0
20.25	11.19	16.86	15.63	0	21.89	38.73	5.04						1.63		6.71	17.82	3.44	21.44	30.13	14.66	16.01	2.31	5.55	27.37	6.58	32.17	12.17	17.7	10.5	0	0
20.5	6.1	21.24	10.41	0.01	13.62	14.81	3.38						0		5.41	24.35	5.77	13.44	12.53	15.75	15.98	0	18.7	16.09	0	21.74	16.32	21.05	9.06	0	0
20.75	7.01	22.08	2.25	14.42	21.58	2.43	4.76						4.76		2.31	12.3	11.88	12.79	18.77	14.83	16.93	0	10.51	14.61	2.23	24.15	16.48	30.43	9.91	0	0
21	2.02	16.27	0	25.13	18.93	9.47	3.9						8.4		16.64	11.88	7.82	5.86	9.27	27.78	33.25	1.25	15.89	10.97	2.75	28.03	30.25	26.14	8.61	1.6	0
21.25	0.15	25.7	0.01	21.51	21.14	1.89	4.31						1.43		15.46	23.18	8.68	0.17	6.33	32.26	33.17	7.4	9.92	9.39	6.68	29.8	21.85	25.11	7.67	6.73	0.88
21.5	3.03	17.69	0.03	33.03	11.72	1.79	9.12						6.82		15.1	20.42	8.33	0	5.21	39.7	35.02	12.44	12.93	5.74	9.25	38.14	20.64	33.24	23.82	13.39	4.13
21.75	5.81	9.88	0	43.9	18.88	2.97	9.13						12.93		15.11	23.05	11.46	0.56	13.73	26.94	27.71	26.11	20.06	5.91	2.1	37.76	32.34	26.25	42	22.53	0.01
22	14.35	22.28	0.01	47.17	23.07	5.6	5.89						10.46		23.91	12.7	6.16	12.48	18.17	28.88	39.52	29.74	31.98	16.63	13.45	33.99	29.32	39.78	60	43.6	3.03
22.25	19.17	27.2	11.46	45.66	25.32	10.12	18.92						5.98		19.94	18.01	13.84	27.1	30.24	30.1	27.17	38.15	24.73	28.74	36.44	40.5	34.48	30.09	42.01	60.57	16.5
22.5	20.57	24.22	18.4	45.43	27.37	4.06	18.22						21.14		23.76	16.4	10.76	34.48	20.07	37.9	22.22	32.39	23.64	18.81	36.64	32.94	36.45	37.08	40.46	39.8	16.26
22.75	28.64	31.07	17.51	51.7	34.38	10.4	15.36						30.14		30.23	18.44	25.26	39.44	25.3	28.71	26.61	31.08	34.42	24.42	43.74	38.33	28.25	27.14	32.54	42.92	26.72
23	26.59	32.93	28.34	39.03	32.58	12.76	24.49						36.92		29.89	26.14	18.21	45.14	26.01	40.1	15.54	18.29	29.7	26.4	46.65	37.88	40.86	33.39	28.2	54.6	33.02
23.25	30.48	29.74	26.73	38.74	21.77	10.42	24.77						34.19		25.86	21.48	26.08	41.01	24.61	32.3	17.53	29.59	25.68	21.57	37.81	29.19	35.82	28.4	32.74	45.39	27.98
23.5	21.27	19.6	33.35	25.73	20.96	13.79	15.99						32.09		31.3	24.24	23.74	30.01	12.9	32.85	22.59	36.4	35.87	16.1	34.98	24.21	32.61	15.83	39.3	42.91	32.93
23.75	25.57	20.28	32.08	22.2	15.46	4.77	23.23						32.07		28.35	20.74	20.7	46.5	10.96	32.59	6.91	20.85	23.84	25.53	26.35	16.98	31.91	14.05	28.95	41.88	27.5
H	Intradaily Variability of DD
Time (hrs)	Control														Resilient									Susceptible
0	32.16	6.5	37.86	14.69	9.88	0.08	14.21						21.28	24.9	22.45	18.34	31.92	15.15	13.25	36.84	10.81	16.46	11.92	25.94	37.3	25.83	28.11	0.09	30.14	19.75	29.45
0.25	15.13	2	39.43	0.68	0.77	0	12.26						14.8	35.1	21.86	2.59	15.95	11.72	13.15	30.32	8.91	7.83	20.55	2.7	27.86	29.63	14.45	0.17	15.34	5.29	19.67
0.5	19.96	0.16	25.47	0.02	0.14	0	9.18						5.8	19.02	28.89	0.31	25.74	18.56	4.55	22.98	1.29	3.15	16.63	18.74	14.73	32.4	16.72	0.01	4.91	13.46	7.09
0.75	14.48	0.07	31.04	0.03	4.59	0	9.17						6.49	26.32	15.02	0.28	28.7	15.67	0.12	15.92	0.26	0	4.55	15.37	2.78	11.34	13.62	0	0	10.04	10.44
1	8.51	0.06	16.6	0.06	7.33	0.02	13.1						5.81	21.09	15.98	2.64	23.32	12.76	0.02	6.9	0	0.42	0.47	3.08	2.88	5.16	3.15	0.01	0	0.1	6.61
1.25	4.4	0.07	11.27	0.03	4.42	0.02	4.68						3.98	12.08	1.02	8.91	25.09	7.93	0	10.44	0.07	0	0.28	6.99	6.19	0.01	0.01	0	1.3	0.01	7.03
1.5	1.4	1.3	0.58	0.06	0.29	0.07	7.22						7.97	12.26	3.22	1.67	13.25	8.79	0	7.9	0.02	0	0.37	3.09	4.3	0.02	0.05	0	1.07	0.03	0.06
1.75	1.04	2.74	0.33	0.01	0.43	0	5.86						4.9	12.79	1.94	2.47	13.68	8.27	0.38	3.14	0	0	0.07	1.5	0.02	0	0	0	1.79	0.05	0
2	0.64	2.79	0.1	0.1	0.07	0	7.26						8.99	7.13	0.19	5.82	7.98	0.62	2.94	1.04	0	0.65	0.09	1.51	0.01	0	0.02	0	3.6	0	0.1
2.25	0.19	2.9	0.02	0.01	0.11	0	4.56						5.58	0.9	0	0.07	0.69	0.03	0	1.08	0	0	2.08	0.03	0.01	0	0	0	0.13	0	4.27
2.5	0	2.81	0	0.01	0	0	0						0.19	0	0	0.09	0.03	0	3.34	0.16	0	0	4.32	0.03	0.32	0	0	3.3	1.87	0	2.24
2.75	0	2.82	0	0.01	0.4	0	1.19						0	0.01	0.01	10.29	0	0.01	12.88	0.3	0	0	1.6	0.01	0	0	0	6.8	0.68	0	2.54
3	0	1.5	2.09	0.02	0	0.2	0.02						0	0.14	0	9.43	0.01	0	8.48	2	0	0	0.11	0	0	0	0	7.17	4.69	0	0.07
3.25	0.23	0.07	4.88	0.06	0	0.03	3.63						0.02	0	0	4.94	0	0.08	4.92	5.7	0	0.19	3.85	0	0	3.26	0.07	0.81	3.44	0	0
3.5	1.87	0.4	0.16	0.06	0	0	0						0	0	0.02	7.73	0	0	0	4.76	0	0.01	0.06	1.12	0	0.7	2.94	0	0.61	0	0
3.75	0.99	0.02	0.5	0.04	0.46	0.2	0.02						0	0	0	4.8	0.02	0.04	0	0.03	0	0	0	1.48	0	3.81	7.53	0	0.81	0	0.33
4	1.36	6.49	0	0.02	8.9	4.2	0.47						0	0.05	0.03	8.49	0	0	0.02	0.03	2.73	0	0.01	0	0	9.8	1.38	0.68	8.1	0	2.1
4.25	2.26	5.99	0	0.05	20.28	0.64	0.05						0	1.08	2.3	0.14	0	0	0.74	0	0.65	2.04	0.8	2.38	0.49	0.52	0	12.1	6	0.8	4.61
4.5	5	4.97	0	0.09	20.3	5.87	1.89						0.64	1.25	10.66	0.04	0.01	0.4	13.61	3.75	0.73	5.22	3.63	1.73	2.89	0.06	3.07	16.73	8.22	7.14	6.61
4.75	1.57	0.08	0	3.72	18.51	5.29	0.07						5.79	0.94	2.2	0	0.01	0.59	7.4	0.35	0.02	3.77	10.74	0.03	5.99	5.64	11.85	0.15	8.42	1.34	4.84
5	0.09	0	1.65	5.66	10.2	1.3	0.01						4.9	0.9	0.06	1.77	0	0.93	0.3	4.64	0	0.01	3.83	0	8.48	4.27	13.13	0	0.86	2.57	4.7
5.25	0.01	3.13	3.59	10.48	3.39	0.84	0						0	2.43	0.46	0.02	0.04	1.9	0	0	0	0.86	0.06	1.18	0.16	8.49	8.19	2.1	0.09	0	0.25
5.5	0	3.13	0.34	2.31	1.31	1.95	0.01						0	1.91	2.67	0	0.78	7.3	0	0.01	0	0	0.14	5.77	0	13.43	16.3	6.11	0.09	0	0.1
5.75	0.48	0	0.09	0.01	0	5.03	0						0	3.33	0.25	0	0.09	8.09	0	1.53	0.08	0	1.44	0	0	7.81	10.73	0.3	0.1	0.06	2.66
6	2.35	2.22	0.31	0	0	3.46	0						0	4.36	0.16	0.03	0	5.09	0	7.5	0	0	2.6	0	0	0.02	6.45	0	0.03	0.47	2.39
6.25	2.65	0	0.5	0	0	0.04	0						0	6.18	3.45	0	0	0.02	0	2.9	0.2	0	0.06	0	0.02	0	0.16	2.03	0.06	3.92	0
6.5	1.27	0	0.09	0.02	0	0.3	0						0.01	0.23	0.57	0	0.02	4.69	0.08	0.02	0.02	0.02	1.22	0.77	2.86	0	0.59	7.59	0.01	2.57	0
6.75	0.53	0	0	0	0	0.01	0						0	4.04	0	0	0	0.93	0	2.11	0.3	0	4.38	0.73	2.46	0.12	4.52	3.03	0	0	0.01
7	0	0.2	0	0	0	0.02	0.04						0	2.75	0	0	0.27	1.46	0	8.76	0	0.22	2.59	0.01	0.25	0	8.64	0	0	0.33	0.03
7.25	0.89	1.23	0	0	0.01	0.01	0.03						0.13	4.79	0.12	0.01	0	6.1	0.05	0.84	0	0.08	0.06	0	2.56	3.1	0.27	0	0	0.1	0
7.5	0	0	0.01	0	0.74	0.01	0.01						0.12	5.43	0	0.21	0.96	0.1	0.29	0.79	0	0	0	0.13	0.01	0.27	0.7	0	0.02	0	0
7.75	0.02	0.3	0.02	0	0.17	0.01	0						0	4.41	0.1	2.65	0.22	0.01	0.01	0	0.46	0.89	0.1	0.97	0	0.01	0	0.1	1.58	0.12	0.03
8	0	2.9	0.55	0	7.9	0	0						0	3.41	1.35	0	0.03	0	0	0	0.32	3.2	0.01	0	0.15	0	0	0.01	0	0.08	0
8.25	0.93	5.4	0.06	0	3.13	0	0						0.01	1.08	1.52	0	0	0	0	2.26	0.01	0	0	2.31	0.58	0.09	0	2.67	0	0	0
8.5	0.04	4.04	0.51	0	0	0.05	0.07						0	0.34	0.11	0	0	0.01	0	3.23	0	0	0	9.19	0	0.08	0	9	0.26	0	0
8.75	0.9	0.14	5.79	0	0	0.1	0.1						0.01	2.21	0	0	0.03	0	0	0.24	0	0	0	4.4	0	0.03	0	9.37	0	0	0
9	0.32	3.16	0.85	0	0.29	0	0						0	1.21	0	0	0.4	0	0	0.49	0	0	1.17	0.15	0.18	0	0	12.47	0	0.06	0
9.25	0.01	2.42	0.01	0	0	0	0.28						0.08	0	0.02	2.67	0.48	0.02	0.01	1.06	0	0.87	7.06	13.5	0	0	0.01	20.55	0	0	4.89
9.5	0.84	0.45	0.24	0	0	0	0.07						0.01	0	0.03	10	0.7	0	0	9.88	0	4.06	0	9.61	0.16	0.01	0.15	28.44	0.04	0	8.41
9.75	0.07	0	0.05	0.05	2.87	0	0.68						0.3	0.13	0	18.76	0.08	0	0	15.61	0	0.12	0	2.9	0	0	0.56	21.84	0	0.08	2.06
10	0.26	0.04	1.75	0.1	18.68	0.02	0.5						0	5.44	0	18.66	0.36	0	0	8.35	0	0	0.05	9.55	0	0	0	30.02	6.47	0.01	3.58
10.25	0.73	19.7	0.02	0.5	29.54	0.03	0.09						0	8.27	0	9.11	0.01	0	0.06	8.12	11.52	0	0.02	3.79	0	6.09	0	29.3	25.33	0.41	12.43
10.5	0	22.72	0.53	12.08	34.38	6.45	5.47						0	11.06	5.5	7.5	0	0.07	1.1	0.78	16.29	0.09	0	22.68	0	12.3	9.66	37.42	35.88	15.67	1.6
10.75	0.18	33.55	0.01	11.22	27.1	20.31	1.92						0	3.1	22.2	16.72	0	1.9	8.08	1.61	16.59	3.53	0.39	15.4	0.05	27.19	27.27	34.7	30.39	16.01	0
11	0	45.09	0.01	29.98	37.31	31.19	2.73						0	11.41	19.83	22.32	0	2.72	7.18	15.32	20.49	18.79	9.38	53.84	1.27	35.47	45.24	64.77	55.31	16.51	4.85
11.25	0	51.94	3.15	25.16	27.07	39.98	6.55						0	18.93	33.26	29.55	0	5.63	17.41	40.37	38.26	11.05	16.07	38.08	5.96	35.68	31.66	55.65	56.8	17.1	23.9
11.5	0	49.75	23.32	51.26	30.16	40.13	7.06						0	19.21	45.09	39.31	0	11.35	23.71	36.8	39.92	24.86	36.45	48.82	11.84	46.67	33.71	49.63	55.98	35.76	27.29
11.75	0	59.37	49.28	45.97	45.08	53.48	16.28						0.72	17.76	62.4	42.35	0.96	16.55	34.84	51.13	47.83	26.94	36.22	53.85	35.07	72.43	36.55	56.44	56.62	29.76	23.86
12	0.02	63.99	37.68	65.12	47.01	61.52	20.77						17.31	17.61	63.21	51.82	0.43	21.9	33.9	51	51.98	37.47	46.9	46.19	37.61	53.95	27.5	59.77	65.1	51.75	26.43
12.25	5.6	70.71	69.28	59.9	43.12	60.87	18.21						55.3	19.83	56.94	49.1	1.35	26.69	34.21	59.53	51.85	50.24	38.33	48.03	59.49	63.23	54.6	55.02	68.73	46.36	37.46
12.5	15.33	69.5	61.9	51.12	46.82	65.1	18.94						61.3	26.13	46.46	46.47	10.97	20.67	35.75	56.62	56.1	51.03	65.14	61.73	55.92	66.3	50.3	60.2	72.23	53.91	30.38
12.75	44.68	73.25	61.21	51.62	47.3	75.18	22.92						70.96	22.16	52.15	58.08	11.6	23.43	29.7	53.02	55.94	57.77	57.92	54.28	57.32	62.76	60.81	56.7	66.79	57.16	28.3
13	63.5	71.22	49.3	52.49	54.87	73.26	23.51						68.31	21.4	61.6	43.31	21.66	29.15	25.46	52.99	54.92	45.82	50.8	53.23	67.9	59.38	54.32	53.59	66.5	58.83	55.48
13.25	70.13	68.7	60.96	63.54	42.21	75.32	17.31						70.96	25.53	61.74	55.6	36.19	17.95	30.64	41.37	54.38	54.4	56.93	56.88	61.11	42.53	55.45	54.53	77.14	49.61	34.93
13.5	64.58	66	64.78	56.2	53.82	68.22	6.05						61.97	14.68	61.66	56.35	33.05	22.04	26.23	33.64	53.15	41.77	51.68	59.93	57.42	51.73	52.1	61.72	66.12	62.48	22.54
13.75	60.41	74.54	58.81	55.24	49.93	72.72	4.7						65.72	5.02	61.6	39.75	36.53	21.1	27.07	33.14	52.14	43.11	49.46	55.06	64.11	47.59	52.72	49.44	71.02	39.68	22.26
14	65.13	71.38	44.02	34.02	46.21	66.11	4.05						63.25	10.3	56.47	52.72	24.68	17.1	25.91	26.04	46.41	38.28	44.13	67.16	57.01	24.48	47.93	54.22	65.27	58.7	34.63
14.25	63.9	65.15	49.36	30.43	40.87	67.1	9.34						65.29	19.45	62.22	50.5	14.09	24.86	29.86	18.03	59.46	37.4	43.75	51.21	62.15	35.91	41.26	48.36	77.67	46.47	16.43
14.5	71.46	72.01	47.81	38.03	45	56.6	5.42						63.2	19.25	46.9	49.3	19.18	18.15	28.09	22.3	39.93	39.24	34.11	60.16	59.98	32.2	35.79	44.63	71.38	30.07	23.65
14.75	58.4	68.5	37.63	35.03	32.26	64.23	7.1						65.14	23.97	63.48	46.52	25.83	11.74	23.87	20.24	41.41	33.26	33.1	53.06	58.82	25.34	38.89	41.7	67.41	32.37	8.48
15	67.69	55.8	36.79	28.66	25.97	63.58	16.34						60.03	16.21	52.3	52.07	20.72	20.48	22.63	19	29.05	30.4	31.38	54.79	49.37	45.45	30.65	35.35	77.1	24.13	14.24
15.25	64.1	72.99	38.95	29.92	22	61.43	30.53						62.21	13.62	55.96	39.63	33.31	24.79	26.37	25.52	36.9	21.22	36.8	56.64	53.3	50.58	33.09	41.27	65.85	21.06	25.18
15.5	70.34	68.1	40.45	27.54	30.5	57.7	25.65						65.35	10.83	57.76	31.28	22.18	13.19	22.93	43.39	24.76	25.62	23.79	53.93	60.73	31.18	40.89	37.88	63.53	7.7	31.34
15.75	63.6	63.71	48	27.02	26.08	64.66	30.37						59.03	5.63	43.93	31.9	18.38	17.13	23.02	40.85	18.62	35.54	14.83	52.11	52.29	33.26	33.66	31.38	65.56	6.62	14.09
16	58.94	72.61	47.9	24.15	41.82	53.21	35.63						66.86	8.35	61.34	19.51	14.31	19.73	23.64	47.76	34.27	32.1	17.39	49.7	49.29	38.62	29.5	30.58	63.11	19.55	21.91
16.25	61.69	53.83	41.08	35.27	46.84	65.26	23.52						61.29	14.5	50.3	11.02	7.83	13.51	24.45	40.54	22.94	29.5	27.65	44.49	57.08	26.19	19.41	23.74	70.36	16.1	17.83
16.5	60.67	77.57	47.52	51.32	45.49	58.36	27.5						62.46	10.77	57.17	4	27.06	4.39	23.83	42.02	24.31	20.45	17.4	56.26	49.3	28.57	19.3	7.7	60.38	16.9	12.2
16.75	63.97	65.49	37.3	42.24	55.62	61.66	26.41						59.11	13.52	48.76	0.26	11.21	6.18	25.7	54.08	35.44	23.7	17.45	42.06	68.45	15	13.92	19.02	57.75	21.21	15.7
17	57.03	67.05	37.7	29.76	42.97	48.22	19.06						57.42	3.25	41.27	0	12.93	1.88	25.81	52.52	31.96	38.62	29.35	39.06	48.24	38.87	13.98	5.22	52.72	16.56	10.79
17.25	61.17	65.92	32.2	43.39	42.43	44.37	12.7						59.11	4.96	53.66	0.03	5.61	1.16	33.86	35.38	35.9	31.22	28.54	45.68	48.37	29.92	26.2	4.82	47.43	32.35	0.5
17.5	58.07	70.89	31.59	31.42	33.22	40.21	13.32						60.88	12.41	48.06	10.46	16.99	0.06	17.35	30.75	23.03	27.41	18.3	38.87	46.19	28.7	18.48	8.91	40.32	35.4	15.16
17.75	59.02	59.53	24.99	20.89	35.99	47.49	10.37						60.01	6.31	53.95	14.99	21.21	0	33.15	25.43	34.34	47.34	28.14	42.63	64.14	18.68	23.88	3.67	44.31	14.74	10.01
18	59.8	49.33	30.29	13.67	27.04	29.21	13.61						60.55	3.12	40.5	23.3	25.1	0.96	15.45	14.45	29.35	37.6	46.72	38.44	36.07	16.87	22.32	7.26	30.42	8.85	9.26
18.25	61.92	53.29	31.07	14.59	29.83	32.86	12.92						55.83	1.5	42.92	16.86	36.06	1.97	21.6	4.26	13.72	29.48	43.72	40.37	34.75	17.51	31.83	3.3	33.44	16.16	0.21
18.5	48	57.57	35.92	11.07	26.3	19.62	4.93						60.46	0	42.66	22.84	24.75	0.07	21.68	1.6	11.32	37.05	16.99	43.68	42.41	18.46	18.18	14.49	27.3	16.53	12.31
18.75	52.53	44.12	34.11	8.94	37.02	19.98	6.9						56.58	0	28.54	40.02	22.8	0.36	21.96	1.97	3.78	36.58	16.55	36.98	8.1	16.25	23.6	30.12	41.92	4.35	9.31
19	62.51	44.27	19.27	0.08	22.36	20.8	2.81						57.74	1.77	12.3	39.18	19.63	1.43	20.2	2.59	1.24	24.18	0.92	21.55	5.3	21.38	14.34	28.89	31.64	6.5	11.68
19.25	56.85	50.56	31.83	0.89	30.95	21.43	6.45						50.42	2.24	1.16	43.16	14.84	0.81	10.71	0.15	0	12.04	0	25.52	10.1	21.95	20.27	26.33	35.23	3.9	11.7
19.5	46.4	46.05	28.23	26	30.85	21.63	2.3						53.42	5.08	12.39	18.17	12.94	1.94	9.42	0	0	13.92	0	10.33	3.5	25.39	11.86	27.84	29.16	0.05	6.72
19.75	40.85	34.54	17.93	31.27	26.74	15.34	1.54						55.85	7.74	2.61	12.43	7.18	7.07	7.03	9.55	0	6.71	0	14.02	2.78	16.29	4.52	23.1	17.55	0	2.37
20	34.65	34.37	26.17	39.83	22.24	17.48	9.94						58.59	0	9.86	4.5	7.75	9.31	5.82	17.92	0	0.21	0	7.53	0.13	22.31	7.35	14.21	11.1	9.06	0
20.25	29.49	30.6	8.3	28.51	13.39	19.21	2.77						46.46	2.4	0.01	6.13	0.01	5.1	0.19	29.05	0.03	0.22	0.01	7.81	0	12.51	9.94	9.56	10.74	1.22	0
20.5	24.33	22.15	15.47	23.67	11.13	15.81	0						30.95	9.33	1.09	4.31	0	6.53	6.83	19.04	6.37	0.17	0.26	0.52	0.22	13.75	2.64	13.07	7.31	0.01	0
20.75	17.13	20.43	12.63	26.08	4.92	10.27	3.55						29.05	4.25	0	10.15	0.01	3.55	10.51	27.13	17.61	0.21	0	0	8.71	29.75	10.71	6.33	7.69	0.92	0
21	8.43	21	3.57	35	7.82	24.64	5.17						26.09	0.01	0	4.55	0	0.01	9.78	13.15	25.4	0.18	0.16	0.01	9.1	20.76	6.03	7.3	8.49	6.45	0
21.25	9.29	15.65	10.52	43.05	21.85	13.32	15.59						30.02	1.95	0.09	20.57	0	0	11.46	11.14	20.92	0.22	13.58	0.03	3.81	18.67	23.61	12.98	5.3	9.31	0
21.5	9.93	13.59	5.48	25.31	17.04	21.72	14.84						16.28	12.84	3.6	10.56	0.34	0	14.47	3.63	17.46	7.15	15.48	13.54	0	18.93	24.45	10.73	10.62	14.8	1.24
21.75	12.53	14.03	7.7	20.09	18.62	10.05	14.54						17.32	18.75	3.39	22.2	4.45	0	12.13	1.34	18.1	31.07	18.5	15.08	0.11	20.01	21.44	17.8	20.11	26.34	4.03
22	14.79	21.91	8.02	36.56	10.18	9.22	10.71						16.51	21.57	14.49	27.48	6.88	10.39	15.88	23.83	24.18	48.18	32.52	9.37	1.2	30.97	32.97	27.33	44.33	26.02	9.44
22.25	18.78	22.82	7.91	31.76	24.64	4.82	14.86						7.33	23.37	16.34	23.13	9.3	18.44	21.18	41.9	19.56	43.78	15.96	15.7	22.43	30.71	19.71	26.71	53.53	31.76	9.11
22.5	18.36	30.23	5.35	35.02	19.83	8.18	19.05						4.03	36.1	24.42	22.26	11.82	23.39	20.59	45.8	29.78	20.18	30.91	7.28	20.23	49.76	30.24	23.32	41.24	26.72	22.95
22.75	16.16	23.17	23.57	39.11	25.71	0.92	29.88						0.48	33.12	37.81	29.09	14.51	19.96	22.9	31.4	25.62	46.54	33.58	11.39	32.14	29.03	27.7	28.22	42.85	37.84	24.14
23	15.94	22.87	26.44	42.01	27.44	7.78	28.86						5.96	33.66	31.95	25.71	13.83	26.18	30.99	26.76	20.47	16.49	36.07	6.31	31.94	42.89	23.04	16.37	40.72	22.35	18.3
23.25	21.98	10.61	29.19	30.57	27.16	10.31	24.49						17.41	33.86	29.38	26.51	24.7	19.31	21.35	21.99	32.5	44.38	23.54	28.16	34.79	47.53	37.96	13.56	43.33	33.57	30.1
23.5	20.41	13.55	26.5	23.67	17.26	0.26	30						24.2	28.96	29.15	33.55	29.37	19.74	20.48	18.3	16	29.14	29.69	23.15	22.32	34.66	28.71	13.25	41.88	38.57	29.21
23.75	21.99	4.28	33.59	17.06	12.22	0.02	23.36						27.92	28.83	26.39	25.68	31.56	23.77	15.87	27.46	10.62	17.17	20.02	30.95	18.59	30.94	31.57	1.47	41.76	15.78	24.01
I	Interdaily stability of LD
Tme (hours)	Control															Resilient										Susceptible
0	280.95	861	36	903	381	616.05	534						0			4.05	0	0	0	0	147	790.95	873	0		595.05	796.05	991.95	463.05	771	439.95	661.95	0
0.25	477	472.95	630	823.05	201	802.05	106.95						37.95			0	0	1.05	0	0	0	493.95	949.95	0		316.05	712.05	907.05	448.95	79.05	0	348	0
0.5	0	735	487.05	754.95	0	1134	0						519			0	0	0	0	0	0	73.05	375	7.95		499.95	606	1183.05	645	0	0	0	0
0.75	6	79.95	472.05	633	0	910.05	0						508.95			192	0	0	0	0	0	93	1135.05	0		400.95	831	565.05	378	0	0	0	3
1	0	244.95	802.95	712.95	0	460.05	54						358.95			265.95	0	492	0	0	0	10.05	649.95	0		465	472.95	885	550.05	0	0	0	0
1.25	0	0	577.05	556.05	166.05	34.05	552						466.95			262.05	442.05	93	1.05	0	0	0	15	0		480	733.05	567	28.05	0	0	0	13.05
1.5	1.05	222	109.95	609	325.05	15	517.95						6			0	432	217.95	55.95	28.05	0	0	43.95	0		439.05	529.95	85.95	0	0	0	0	0
1.75	0	427.95	610.95	435	187.95	10.05	0						415.95			0	741	150	460.05	454.05	0	0	0	0		85.95	658.95	0	286.05	0	0	0	234
2	0	349.95	646.05	763.95	0	0	0						460.05			0	486	343.95	949.95	382.95	0	0	0	0		0	801	0	445.95	91.05	0	0	0
2.25	0	19.05	493.95	918	0	0	0						394.95			1.95	0	12	571.05	316.05	0	0	0	0		0	1.95	0	486	370.05	0	0	0
2.5	0	24	577.05	768	186	0	0						424.05			151.95	0	0	570	207	58.05	0	0	0		0	142.95	0	0	834	0	0	0
2.75	0	19.95	543	345	354	0	0						195			0	0	1.05	67.95	472.05	736.95	0	0	0		0	529.95	0	0	718.05	475.05	0	0
3	0	63	400.95	0	13.95	0	0						115.05			0	0	58.05	0	208.95	541.05	0	0	7.95		0	0	0	0	678	1060.95	0	0
3.25	0	0	492	0	0	4.95	0						0			0	0	358.05	0	621	490.05	0	0	1035		0	0	0	0	373.95	927	0	0
3.5	25.95	0	18	0	0	42	0						0			0	0	126	0	151.05	679.95	0	0	676.95		0	0	0	0	858	1114.95	0	0
3.75	0	0	0	0	0	33	0						0			0	0	1.05	0	0	388.05	265.95	0	697.05		358.05	0	514.95	0	594	1008	0	0
4	0	0	0	0	0	184.95	0						0			0	0	354	0	0	18	927	0	178.95		543	0	825	0	597	510	484.95	0
4.25	0	0	0	0	0	0	0						0			1.95	0	1.05	0	0	453	454.95	159	46.05		543	0	1173	1.05	703.05	673.05	868.05	343.05
4.5	642	10.95	0	0	103.05	0	0						0			0	484.95	1.05	0	0	454.05	1203	766.05	13.95		334.05	0	592.05	0	892.05	112.95	841.05	181.95
4.75	141	9	0	55.05	427.05	73.95	0						0			0	241.05	385.05	250.95	0	496.95	265.95	934.95	0		436.95	1.95	561	0	607.95	325.05	700.05	0
5	640.95	429	0	691.05	249	826.05	297						0			282	300	183	634.05	0	286.05	789	469.95	0		352.05	0	1231.95	0	618	382.05	934.95	241.05
5.25	403.05	475.95	0	792	511.95	579	511.95						0			82.95	123	306	733.05	0	0	598.95	271.95	475.95		553.95	727.95	991.05	298.05	625.05	0	696	628.95
5.5	616.05	433.05	0	811.05	373.95	16.05	348						0			507	814.05	181.95	553.95	21	1.95	663	682.05	534		286.95	424.95	807	495	637.95	0	318	451.95
5.75	502.05	331.95	0	732	406.95	624	391.05						0			163.95	109.95	322.95	700.95	162	3	0	147	238.05		301.05	610.95	552	469.95	508.95	409.95	820.05	442.05
6	361.95	427.05	0	729	258	48	456						517.05			357	393	0	433.95	192	760.05	192	10.05	220.05		115.05	391.95	489	670.95	592.95	97.05	754.95	525
6.25	574.05	553.05	0	753	510	0	504						310.05			318	166.05	427.95	537	376.95	736.95	160.05	913.05	105		205.95	847.05	277.05	361.05	696	54	667.95	202.05
6.5	235.95	208.95	7.05	625.05	448.95	0	559.05						232.05			372	1.05	7.95	598.95	331.95	580.05	400.05	34.95	108		193.95	733.95	1006.05	430.95	628.05	10.05	399	339
6.75	31.95	177	250.05	132	244.05	18	498						342			705	373.05	0	426	12	619.95	430.95	112.05	175.95		0	217.95	124.95	0	828	253.95	406.95	349.05
7	88.95	609	166.05	0	240	790.05	451.95						582			676.95	534	0	622.95	199.95	82.05	691.95	918	900		357	352.95	0	462	577.95	1228.05	708	1078.05
7.25	0	577.95	219	0	367.95	19.95	391.05						463.95			351	27	0	685.95	1.95	9	418.05	526.05	276		502.95	27	0	396	556.95	870	709.05	988.95
7.5	0	499.95	21	0	151.05	0	255						280.95			574.05	0	0	592.95	0	0	1.05	142.95	0		469.95	0	0	1.95	231	759	159	799.05
7.75	0	433.05	238.95	0	315	0	297						492			514.05	0	0	234	0	0	0	0	0		76.95	0	0	0	1.05	469.05	22.05	825
8	0	372	94.05	0	15	0	177						99			379.95	0	0	37.05	0	0	0	0	0		0	0	0	0	37.05	7.05	10.05	724.05
8.25	0	367.95	463.05	0	0	0	283.05						0			463.95	0	0	255	0	0	0	1.05	0		0	0	0	0	0	0	0	654
8.5	0	319.05	343.05	0	0	0	1.05						0			0	0	0	0	0	0	0	0	0		0	0	0	0	0	0	0	435
8.75	0	297	478.95	0	0	0	12						0			0	0	0	0	0	0	0	0	0		0	0	0	0	0	0	0	421.95
9	1.95	238.95	40.95	0	0	0	0						0			0	0	0	0	1.05	0	0	0	1.95		0	0	0	0	0	0	0	3
9.25	0	223.05	0	0	0	0	0						1.05			0	0	0	0	442.95	0	0	0	0		0	0	0	0	10.95	0	0	1.95
9.5	0	244.05	0	0	0	0	0						0			0	1.05	0	0	103.95	0	0	0	0		294	0	0	0	0	0	0	0
9.75	0	207	0	0	0	0	0						0			1.05	586.05	0	0	0	0	0	0	0		130.95	0	0	0	0	0	3	0
10	0	183	0	0	0	0	0						0			0	0	73.05	0	0	0	0	0	0		0	0	0	0	0	0	43.05	0
10.25	0	142.05	0	0	0	0	0						0			0	0	414	3	0	0	0	0	0		0	0	0	0	0	0	0	0
10.5	0	91.05	0	0	0	0	1.95						0			0	0	118.05	4.95	0	0	0	0	0		0	0	0	43.05	58.05	0	0	0
10.75	0	70.95	0	0	0	0	342						0			0	0	1.05	0	0	0	0	0	0		0	0	0	21	0	0	0	0
11	0	49.95	0	0	0	0	109.05						0			295.05	0	0	0	0	0	9	0	0		0	0	0	0	0	0	0	0
11.25	0	40.95	0	0	0	0	0						0			414	0	0	0	0	0	0	0	0		0	0	181.95	0	0	0	0	0
11.5	0	39	0	0	0	0	0						0			0	0	0	0	0	0	0	0	0		220.95	0	0	0	0	0	0	0
11.75	0	39	0	0	0	0	0						1.05			0	4.05	0	0	0	0	0	0	0		381	58.05	0	0	0	0	0	0
12	0	40.95	0	0	0	0	0						0			0	0	0	0	0	0	0	0	6		13.95	355.95	0	0	0	0	0	0
12.25	0	25.95	0	4.05	132	0	0						0			0	0	0	0	0	0	0	0	19.95		0	9	0	0	0	3	12	0
12.5	0	18	0	6	0	0	0						0			0	0	4.95	1.05	4.95	0	0	0	0		0	0	0	0	0	0	0	0
12.75	13.95	19.95	0	0	0	1.95	0						0			0	0	0	0	0	0	0	0	0		0	0	0	0	0	0	0	0
13	0	13.95	0	0	0	16.05	0						0			0	0	0	0	0	247.05	0	0	0		0	0	0	0	0	0	0	0
13.25	0	499.05	0	0	0	0	7.05						0			0	4.05	0	0	0	223.95	0	0	1.05		0	0	0	0	0	0	0	0
13.5	0	577.05	0	0	0	0	61.05						379.05			0	0	154.05	0	0	1.05	0	0	0		1.05	0	0	0	0	0	0	0
13.75	0	24	0	0	0	0	0						247.95			0	0	0	0	0	0	0	0	0		115.95	0	0	0	0	0	0	0
14	0	28.95	0	0	0	0	0						156			0	0	0	0	0	0	0	88.05	0		0	0	0	4.05	0	0	0	0
14.25	0	30	0	0	0	0	0						0			0	0	0	25.05	0	0	0	34.95	0		0	0	0	58.95	0	0	12	0
14.5	0	25.05	0	0	0	0	0						0			37.95	0	0	684	4.05	0	0	0	0		0	0	0	4.05	0	0	27	0
14.75	1.05	43.05	0	0	0	0	0						0			0	0	0	496.95	10.95	0	0	0	0		0	0	0	0	0	0	108	106.95
15	0	42	0	0	94.05	0	0						0			0	0	0	90	0	0	0	0	0		0	0	0	0	0	0	0	7.95
15.25	0	42	0	0	0	0	0						0			0	0	0	0	0	0	0	0	0		0	0	0	0	0	0	0	0
15.5	0	33	0	0	0	0	0						0			0	0	0	0	0	0	0	0	0		0	0	0	0	0	0	0	0
15.75	0	34.95	0	0	0	0	0						0			0	0	0	0	0	0	0	0	0		0	0	0	0	138	0	0	0
16	0	46.95	0	0	0	0	0						0			0	0	0	0	0	0	0	0	0		0	0	0	0	0	0	0	0
16.25	1.95	52.05	0	0	0	0	0						0			0	0	0	0	1.05	0	0	0	0		4.95	0	0	0	0	0	0	0
16.5	0	42	1.05	0	0	0	0						0			0	0	0	4.05	0	0	0	0	0		39	0	1.05	69	0	0	0	0
16.75	0	36	18	0	0	0	0						1.05			7.95	0	27	0	0	0	0	0	0		0	0	0	387	0	0	0	0
17	0	46.05	0	0	0	0	0						120			0	0	0	0	0	0	0	0	0		0	0	0	0	0	0	0	0
17.25	0	69	0	0	0	0	0						0			0	0	0	0	0	0	0	0	0		0	0	0	0	427.95	0	0	0
17.5	0	64.95	0	0	0	0	0						0			0	16.95	0	0	0	0	0	0	0		0	0	0	0	652.95	18	0	0
17.75	0	61.95	0	0	0	0	0						0			0	0	0	0	0	0	0	1.05	0		0	0	0	0	3	13.95	0	0
18	0	58.05	1.05	0	0	0	15						0			0	0	0	0	72	0	4.05	0	1.05		0	4.05	0	0	0	0	13.05	0
18.25	0	51	0	0	199.95	1.95	0						0			0	0	1.95	1.05	303	0	0	0	0		396	0	0	0	0	0	0	7.05
18.5	0	46.95	0	0	0	0	0						0			0	31.95	118.05	1.05	427.05	0	0	0	0		208.95	16.95	0	163.95	0	0	0	0
18.75	0	46.05	0	0	0	0	0						0			33	3	76.05	0	3	0	0	0	4.95		0	501	0	0	1.05	0	0	0
19	459	585	579	466.05	246	822	0						0			0	162	0	769.95	607.95	774	3	519	642		130.05	768	744	0	565.05	559.95	487.95	0
19.25	666	676.05	870	795	636	1147.05	508.95						0			1.05	564	0	864	954	628.95	900	0	898.95		544.95	664.05	771	469.05	283.95	874.05	580.05	577.05
19.5	655.95	592.95	655.95	822	547.95	864	340.05						360			217.95	457.95	1.95	1264.95	745.95	820.05	1051.05	882	802.95		256.95	642	1105.05	709.05	532.95	997.05	847.05	928.05
19.75	729	568.05	592.05	754.95	282	1252.05	151.05						427.05			475.95	538.95	411	556.95	676.05	697.95	1038	1062	927		651	786	1060.95	823.05	909	1173	958.95	684
20	388.05	604.95	994.05	1182	472.05	1093.95	0						400.05			379.95	514.95	151.95	1135.95	472.05	610.05	966	952.95	861		604.05	742.05	925.95	726	333	1096.05	1170	796.05
20.25	751.95	730.95	967.95	472.05	501	1126.05	0						325.05			523.95	367.95	166.05	1117.05	787.95	760.95	922.95	790.95	994.05		309	535.95	925.05	717	918	1132.05	934.95	765
20.5	667.95	565.95	589.05	850.05	445.95	802.05	0						558			579	474	0	633	721.05	678	802.95	711	985.95		556.95	709.05	1030.05	921	480	936	874.05	616.05
20.75	553.05	622.95	984	895.95	519	1243.95	0						492			586.05	162	0	1057.05	814.95	481.05	988.95	814.95	430.95		577.05	774	885	501	924	733.95	958.05	1018.95
21	889.05	595.05	370.05	625.05	453	826.05	333						571.95			495	820.95	0	721.95	775.95	879	961.95	643.05	843		436.95	855	1159.05	886.05	496.95	811.05	1183.95	522
21.25	646.95	561	763.95	1036.95	481.05	718.05	609						589.05			346.05	253.05	37.95	730.05	607.05	621	813	1051.95	721.05		384	562.05	418.05	634.95	691.05	978	730.05	198
21.5	421.95	651	454.95	900	198	1276.05	462						475.05			727.05	594	265.95	601.05	733.95	504	673.95	312	715.95		553.05	766.05	1104	960	568.05	1003.05	652.05	631.05
21.75	711	534	985.05	274.95	721.05	1017	321						240			346.05	0	309	588	405	676.95	1077	979.95	741		436.05	781.05	829.05	757.95	630	985.95	1090.95	939
22	513	510	325.95	1120.05	400.95	922.95	0						543			574.05	0	0	895.95	519	406.95	250.95	538.05	1126.05		513	174	1144.95	913.05	456	595.95	796.05	559.95
22.25	661.95	516	1062	676.95	300	943.05	0						430.95			289.95	0	0	670.05	528	949.95	601.95	910.95	651		601.05	754.95	514.95	532.95	478.05	1024.05	865.05	475.05
22.5	670.05	369	583.95	1081.05	355.05	1048.05	0						364.95			643.05	0	27	507	510	396	1189.05	808.05	108		373.05	814.95	952.95	928.95	912	816	900	307.05
22.75	595.05	571.05	840	708	0	958.95	1.05						552			333	0	106.95	867	843	514.95	669	532.05	430.95		547.95	658.95	813	772.95	501	967.05	1093.05	0
23	298.05	604.95	577.05	1117.05	0	892.95	553.95						193.95			397.95	0	0	348	256.95	585	1095	804	9		343.95	238.05	616.95	253.95	910.95	1027.05	604.05	6
23.25	0	340.05	499.05	637.95	0	693	546						631.95			382.05	0	334.95	841.95	778.05	430.05	859.05	1062	1.05		532.95	459	1110	849	768	600	825	1.95
23.5	0	427.05	294	691.95	0	961.05	358.05						0			487.05	670.95	0	298.05	520.95	391.95	72	151.05	0		345	561	892.05	579	358.05	763.95	114	0
23.75	0	316.95	0	1123.05	235.05	1093.05	283.95						0			46.95	276	0	0	481.95	565.05	928.95	0	0		624	517.95	748.05	849	967.95	1273.05	0	0
24	0	357	0	751.05	352.95	580.05	1.05						0			232.05	790.95	222	0	481.05	277.95	847.95	0	0		244.05	745.05	736.05	829.05	742.95	1023	0	0
24.25	718.05	337.95	0	720	586.95	1177.95	0						0			394.05	556.05	163.95	1.05	250.05	337.05	724.95	0	0		318	742.95	1134	835.95	274.95	601.95	0	0
24.5	442.05	412.05	0	748.95	300	772.05	0						0			58.95	774	159	0	18	0	205.05	0	0		436.05	484.05	636	721.05	796.05	664.95	0	0
24.75	643.05	451.05	445.95	220.95	0	1123.05	0						115.05			0	552	0	0	82.95	289.95	940.95	0	0		586.05	621	973.05	721.95	729	381	0	0
25	669	655.05	682.95	1026	661.95	1150.95	0						525			0	561	52.95	0	0	7.05	229.95	0	0		0	1.05	976.05	819	376.05	94.95	301.05	0
25.25	384	780	772.95	802.05	381	708	0						532.95			1.05	171	526.05	21	0	126	180	0	0		0	39	436.05	573	310.05	0	366	528
25.5	535.05	639	391.95	678	420	838.05	0						516			417	0	265.05	0	0	37.05	0	0	0		0	10.95	625.95	0	267	0	364.05	474
25.75	382.95	562.95	798	36	382.95	25.95	0						384			1.05	0	6	0	0	0	0	234	0		0	0	0	0	139.95	0	3	0
26	637.05	81	496.95	384	0	813	0						0			0	0	412.95	0	0	0	0	381	1.05		0	0	0	0	0	0	0	10.05
26.25	516	300	381	244.95	0	838.95	0						315			370.05	0	0	0	133.05	0	0	1045.05	904.05		0	0	0	0	0	0	0	0
26.5	388.95	621	10.05	0	0	202.95	396						505.95			0	0	0	0	486	0	0	316.95	889.05		0	0	0	0	0	0	0	0
26.75	10.95	61.95	22.95	0	0	636	517.95						349.05			0	0	0	0	387	0	0	1132.05	853.05		586.95	0	66	0	0	0	0	0
27	0	9	0	0	0	1212	223.95						0			1.05	0	0	184.95	469.05	0	0	652.95	181.05		501	0	804	1.95	0	0	0	0
27.25	0	0	0	0	0	325.95	595.95						0			0	223.05	0	763.95	541.05	0	0	15	0		334.05	0	1192.05	0	0	0	0	0
27.5	0	0	0	0	0	24	75						0			1.05	658.95	73.95	907.05	0	0	0	0	0		528	0	661.05	0	0	0	0	0
27.75	0	0	0	0	208.95	19.05	426						322.95			4.05	223.05	97.95	478.95	0	423	700.95	0	0		448.95	517.05	973.95	4.05	0	0	0	0
28	0	0	0	0	631.95	1.95	0						0			100.95	0	0	0	0	676.05	415.95	0	0		420	166.05	798	384	0	10.05	0	0
28.25	0	0	0	40.05	427.95	0	0						457.95			430.95	0	0	0	0	616.95	1201.95	0	0		0	541.05	661.95	679.05	4.05	1033.95	0	0
28.5	0	0	0	754.05	462	0	0						411			295.05	0	208.05	0	259.05	741	888	529.05	657		0	397.95	147	742.95	169.05	819	0	1.05
28.75	0	0	0	846	0	34.95	3						286.95			0	0	166.95	0	307.05	469.05	691.95	688.95	664.05		0	480	0	685.95	597	949.05	69	102
29	0	0	0	861	0	13.95	0						0			448.05	0	333	0	328.05	469.05	573	586.95	478.05		0	819	418.95	901.95	636	835.05	1111.95	427.05
29.25	0	289.95	0	649.05	271.95	0	0						0			142.05	657	345	25.05	459	490.05	727.05	855	376.05		457.05	472.95	7.05	717	688.95	627	915	424.05
29.5	198	765	0	963	550.95	0	79.95						0			216	208.05	439.05	559.05	298.05	604.95	291	1066.95	300		457.95	840	480	723	535.95	312	676.95	403.05
29.75	658.95	706.95	235.95	579	310.05	0	597						0			376.05	280.95	375	673.05	0	319.05	439.05	0	346.95		430.05	555	973.95	673.05	451.95	538.05	939	418.05
30	189	535.05	523.05	649.95	339	90	424.05						586.95			487.05	262.05	303	661.05	480	531	394.05	12	388.95		474	769.95	736.95	528	468	216	1021.95	556.05
30.25	502.95	840	687	570	564	640.95	241.05						420			466.95	523.95	324	960	82.05	264	421.95	529.95	528		241.95	511.95	24	681	492	340.05	856.95	127.95
30.5	552	427.05	747	739.05	397.05	499.05	342						418.05			478.95	151.95	280.05	517.05	0	792	279	778.95	217.05		336	403.05	129	556.05	190.95	559.95	766.05	696
30.75	190.95	298.05	814.95	0	267	79.05	430.05						586.05			319.05	688.05	0	568.95	0	490.05	304.95	343.95	111		511.05	697.05	7.05	754.95	264	505.95	484.05	550.95
31	12	190.05	84	3	129	354	372						640.95			685.95	171	474	568.95	0	115.95	574.05	966	784.95		639	196.95	0	418.95	199.05	1219.05	333	1039.95
31.25	28.95	0	51	0	61.05	0	379.95						540			370.95	22.95	289.05	636	0	34.95	142.95	415.05	331.95		535.95	3	0	235.95	0	976.05	67.95	909
31.5	63	0	39	0	0	0	106.95						708			408	0	372	502.05	0	0	0	313.05	4.05		313.95	1.05	0	259.95	0	913.95	69	844.95
31.75	0	0	0	0	0	0	0						466.95			484.95	0	0	319.95	0	0	1.05	0	4.05		262.95	0	0	0	0	354	0	820.95
32	0	0	0	0	0	0	0						229.95			166.05	63	0	799.05	49.95	0	0	168	0		0	0	0	0	0	0	0	60
32.25	0	0	0	0	0	0	0						1.05			1.05	78	0	577.05	0	0	0	7.05	0		94.95	0	0	0	0	0	0	895.05
32.5	0	0	0	0	0	0	0						0			0	0	0	876	0	0	0	0	0		123	0	0	0	0	0	0	55.95
32.75	0	0	1.95	0	0	0	0						0			628.05	0	1.05	37.95	0	0	0	0	0		262.05	0	4.05	0	0	0	0	46.95
33	0	1.05	6	0	0	0	7.95						0			118.95	0	0	0	0	0	0	0	0		0	0	0	3	0	0	0	370.95
33.25	0	0	0	0	0	0	0						0			0	0	0	0	0	0	0	0	0		0	0	0	0	0	0	0	0
33.5	0	0	0	0	1.05	0	0						0			0	0	0	1.95	1.05	0	1.05	0	0		0	49.95	0	0	0	0	0	0
33.75	4.05	0	0	0	0	0	0						0			10.05	0	22.95	0	0	0	0	0	0		288	288	0	0	0	0	0	0
34	19.05	0	0	0	0	0	0						0			0	0	0	0	0	0	0	0	0		0	0	0	33	0	0	0	0
34.25	0	0	1.05	0	0	0	0						0			0	0	0	0	0	0	0	0	0		0	0	0	1.95	0	0	0	0
34.5	0	0	0	0	0	0	0						0			0	0	0	0	0	0	0	0	0		0	0	0	0	0	0	0	0
34.75	0	0	0	0	0	0	0						0			0	0	0	0	0	0	0	0	0		0	0	0	0	0	0	0	0
35	0	0	0	0	0	0	1.05						0			0	0	0	0	139.05	0	0	0	0		0	0	0	0	0	0	0	0
35.25	0	33	0	0	0	0	0						0			0	79.05	0	0	0	0	0	0	0		0	0	0	0	115.05	0	0	0
35.5	0	0	0	0	0	0	0						0			0	4.95	0	0	0	1.05	0	0	0		0	0	0	0	0	0	0	0
35.75	0	0	0	0	0	0	0						0			0	0	0	0	0	396	0	0	0		0	0	16.05	0	0	0	0	0
36	0	0	0	0	0	0	0						0			0	0	25.05	0	0	849	0	0	0		100.95	0	0	0	0	0	0	0
36.25	0	0	0	0	0	0	3						0			0	0	0	0	0	0	0	0	0		229.05	0	0	0	0	0	0	0
36.5	0	0	0	0	1.05	0	0						0			0	0	1.05	163.95	0	0	0	0	0		0	0	0	0	0	0	19.05	0
36.75	0	0	0	0	0	0	0						0			0	0	6	49.05	0	0	0	0	13.95		0	4.05	0	0	0	0	13.05	0
37	0	0	25.95	0	0	0	0						0			0	0	0	0	0	0	0	0	309		0	1.05	0	0	0	0	0	0
37.25	0	0	0	0	0	0	0						138			0	0	0	0	0	0	0	124.95	196.95		0	0	0	10.95	0	0	0	7.95
37.5	0	0	0	0	0	0	61.05						309			0	0	0	0	0	0	0	63	3		0	0	0	343.95	0	0	0	0
37.75	0	0	0	0	0	7.95	457.95						0			0	0	0	0	0	0	0	0	0		0	0	0	346.95	0	0	0	0
38	0	0	0	7.95	0	0	133.95						0			0	0	0	0	0	0	0	0	0		0	0	0	108	0	0	0	0
38.25	0	0	0	10.05	0	0	0						0			0	0	0	0	0	0	0	0	0		4.05	0	0	0	0	15	0	0
38.5	0	0	0	0	0	0	0						0			138	3	111	0	0	0	0	0	0		0	0	0	0	0	4.05	0	0
38.75	0	0	0	0	0	0	0						0			3	0	10.95	0	0	0	0	0	0		0	0	0	0	0	0	0	9
39	0	0	0	0	0	0	0						0			0	0	0	0	0	0	0	0	0		0	0	10.95	0	0	0	19.95	370.95
39.25	0	0	0	0	0	0	0						0			0	0	0	13.05	0	0	0	0	0		0	0	0	0	1.95	0	6	0
39.5	0	0	0	0	0	0	0						0			0	0	0	0	0	0	0	0	0		10.05	0	0	0	0	0	0	0
39.75	0	0	0	0	0	0	0						0			0	0	0	0	0	0	0	0	0		61.05	0	0	0	0	0	0	0
40	0	0	0	0	0	0	0						0			0	0	0	0	0	0	0	0	0		0	0	0	0	0	0	0	0
40.25	0	0	0	0	0	0	0						0			0	0	0	0	0	0	0	0	0		0	0	0	1.05	0	3	0	0
40.5	0	0	0	0	7.05	0	0						0			0	0	0	0	0	0	0	0	0		0	0	0	0	0	0	0	0
40.75	0	0	1.05	0	0	0	0						0			0	0	0	0	0	0	0	0	0		0	0	0	0	0	0	0	0
41	0	0	0	0	0	1.05	0						0			0	0	16.05	0	0	0	0	0	0		0	0	0	0	0	0	0	0
41.25	1.05	0	0	0	0	0	0						16.05			0	0	0	0	0	0	0	0	0		0	0	0	0	1.95	0	0	0
41.5	0	0	0	0	0	0	0						0			0	0	0	0	1.05	0	0	0	0		0	0	0	1.95	0	0	0	3
41.75	0	0	0	0	0	0	0						0			0	70.95	0	0	0	0	0	0	0		46.95	0	0	7.95	0	0	0	0
42	0	0	1.95	0	0	0	0						0			0	445.95	0	0	0	7.05	0	0	0		309	0	1.05	0	0	0	0	0
42.25	0	1.95	0	0	0	0	0						0			364.05	189	0	4.05	0	0	0	0	0		1.05	0	0	0	0	0	0	0
42.5	0	0	0	0	0	0	0						0			150	0	0	649.05	0	0	0	0	43.05		0	10.05	0	201	601.95	0	0	0
42.75	0	0	6	0	0	3	0						0			0	0	0	115.95	0	1.05	0	0	276		0	33	0	103.05	265.05	127.95	34.05	0
43	589.05	588	829.95	676.05	684	297	0						0			0	388.05	160.95	502.05	645	978	0	112.95	0		490.05	718.95	1036.05	0	777	718.05	523.95	463.05
43.25	693	1138.95	603	705	754.95	1105.95	1.05						319.95			111	364.05	115.05	892.05	907.95	799.95	12	1089	0		757.95	625.95	1018.95	727.05	643.05	589.05	291	472.95
43.5	796.95	1059	886.95	1003.05	547.95	1210.05	492						309			313.05	543	34.05	960	664.95	996	15	658.95	1.05		499.95	727.05	1105.05	775.95	859.95	1143	351	520.05
43.75	916.95	1059	876	919.05	675	1051.05	283.05						553.05			22.05	610.05	256.05	1171.05	984	916.05	436.05	1141.05	867		453	940.05	1183.95	964.05	504	850.05	1014	910.05
44	655.95	1093.95	853.95	751.05	874.95	1054.05	601.95						676.95			484.95	331.95	168	904.95	747	751.95	1161	723	1074		426	829.95	1099.95	793.05	820.95	943.95	1209	853.05
44.25	721.95	1192.95	672	694.95	568.95	1206	294						150			504	748.05	508.05	910.05	918	840	528	1065	1038		613.95	913.95	1078.05	598.95	814.05	1075.05	799.05	477
44.5	604.95	1053	807	994.05	601.05	769.95	369						787.05			421.05	580.05	0	1048.95	796.95	817.95	1198.95	739.05	999		595.95	430.95	973.05	721.05	853.05	882	886.95	1090.05
44.75	925.95	883.05	943.95	1030.05	463.95	1126.05	304.05						528			414	472.95	0	982.05	895.05	412.05	1153.05	910.95	405		523.05	424.05	1005	766.95	643.95	982.05	496.05	247.05
45	793.95	904.95	888	862.05	679.05	616.95	241.05						388.05			319.05	529.05	0	946.05	814.05	951	702	865.95	685.95		529.95	1042.95	1033.05	763.05	508.05	841.95	1164	897
45.25	682.95	1051.05	808.95	1030.05	439.05	1249.95	0						706.95			753	904.05	0	1051.05	688.05	708	1200	706.05	1239		436.95	1060.05	1054.05	643.05	709.95	1060.05	913.05	708
45.5	670.05	586.95	1012.95	960	634.95	832.05	273						526.95			508.05	448.05	0	621	804	670.05	568.05	664.95	630		637.95	895.95	1044	688.95	729	832.95	916.05	1041
45.75	706.95	1144.05	670.05	925.05	669	556.05	0						55.95			340.95	648	282	852	694.05	796.95	996	739.95	1039.95		571.95	474	922.05	784.05	321	1126.05	1201.95	327
46	720	894	969	763.05	532.95	940.95	51						757.95			574.05	639	316.95	460.95	751.05	402	838.95	682.95	253.05		450	922.95	1108.95	784.95	768	1057.05	892.05	252
46.25	795	934.05	670.05	1113	472.05	757.05	0						511.95			405	598.95	562.05	658.05	688.05	946.05	958.05	334.05	906		484.95	607.95	880.05	687	487.05	844.95	1150.95	586.95
46.5	967.95	720	610.95	637.95	202.95	1029	0						592.05			28.95	670.05	168	1029	673.05	751.95	723	744	648		349.95	775.05	727.95	570	594	948	418.95	685.95
46.75	678	1192.05	916.95	1023	651	855	0						0			55.05	768	136.95	1011	690	160.05	732	610.95	985.05		495	721.05	1005	883.05	832.05	804	952.05	286.05
47	409.05	640.95	735	1006.95	231	1060.05	0						25.95			319.95	97.05	0	561	667.05	831	850.05	798	205.05		358.05	1006.05	1219.05	724.95	648	726	1330.95	1.05
47.25	909	952.95	856.05	916.05	603	943.05	0						586.95			145.05	0	0	885	652.05	736.05	973.95	217.95	454.95		538.05	540	802.05	475.95	253.05	946.05	684	1.95
47.5	700.95	1030.05	745.05	1165.95	0	598.05	219						595.05			0	0	481.05	784.05	646.95	616.95	594	1114.05	0		343.05	829.95	658.95	715.05	376.95	942	877.95	0
47.75	799.95	898.95	504	733.95	0	889.05	660						511.95			4.05	507	166.05	414	528	937.05	481.05	544.95	0		411	592.95	864	928.95	295.95	757.95	691.95	10.05
48	660	841.95	999	960	0	963	592.95						439.05			0	355.95	0	511.95	676.95	51	850.05	636	0		498	684	763.95	598.05	147	919.95	760.95	0
48.25	892.95	697.05	645	982.95	0	694.95	514.95						385.05			0	366	1.05	588	466.95	0	927	886.05	385.95		310.05	385.95	1240.05	868.95	454.95	637.95	427.05	0
48.5	180	799.95	796.05	526.95	0	883.95	370.05						579			0	765	463.95	517.95	484.05	0	916.95	673.95	393		390	636	16.05	721.95	666	981	927	0
48.75	907.95	895.05	661.95	781.95	447	960	673.95						232.05			0	460.95	181.95	703.05	778.95	0	337.05	0	793.95		667.05	972	0	277.95	537	666	1.05	79.05
49	439.05	493.95	565.05	703.95	426	826.05	373.95						604.05			108	763.95	72	235.05	481.05	0	55.05	0	336		463.95	502.95	0	0	151.05	988.05	0	760.05
49.25	811.05	286.95	457.95	457.95	768	940.95	453						516			465	25.95	0	0	508.05	72	0	0	0		450	741	514.05	0	156	510	0	564
49.5	454.05	154.05	901.95	816	280.05	547.05	520.95						334.05			0	4.05	0	0	178.05	799.95	0	0	4.95		0	480	187.95	0	4.05	934.95	0	772.05
49.75	462	604.95	486	837	553.95	601.05	220.05						0			0	0	0	0	0	721.95	0	0	0		0	1.05	0	0	0	1092	0	709.95
50	777	78	297	10.05	237	1305	327						0			0	0	42	0	0	520.95	0	852	0		0	283.95	0	0	0	781.05	0	346.95
50.25	498	4.05	238.05	1.05	267	492	487.95						0			0	0	306	0	0	964.95	0	415.95	0		0	460.95	0	0	0	745.95	0	0
50.5	19.95	0	646.95	0	0	1251	303						0			3	1.05	310.95	0	0	249	285	669	0		0	256.95	0	0	0	22.05	1.95	0
50.75	3	0	297	0	0	336	354						1.05			0	0	175.95	0	0	0	979.05	727.95	0		207	0	0	0	0	0	0	0
51	1.95	0	352.95	0	115.95	955.05	49.95						0			0	0	0	0	0	0	973.05	13.05	0		426	0	747	0	0	0	0	0
51.25	4.05	0	355.95	0	0	234	55.05						0			0	0	0	0	0	0	424.95	0	0		193.05	0	1042.95	0	0	0	0	0
51.5	0	0	0	0	109.95	73.95	0						0			0	0	0	0	157.05	0	0	0	0		0	0	844.05	0	0	0	0	0
51.75	81	0	0	0	514.95	37.05	0						448.95			0	0	0	3	754.05	832.95	0	0	0		0	0	1147.05	225	0	0	0	0
52	0	0	0	0	300	9	0						412.05			391.05	243	0	0	573	571.05	810	0	0		0	0	637.95	751.95	1.05	0	0	0
52.25	0	0	0	0	234	58.05	0						0			132	358.05	0	0	523.05	1020	781.05	0	0		0	1.05	1023	720	204	0	0	0
52.5	0	0	0	385.95	0	0	0						484.05			517.95	319.05	0	0	439.05	466.05	667.05	0	556.05		0	0	720	588	423	138	0	0
52.75	0	615	0	867	0	0	0						534			706.05	505.05	0	394.95	445.95	0	700.95	0	1018.05		360	0	0	592.05	733.95	945	586.05	0
53	655.95	805.95	0	873	264	0	0						147			94.05	3	0	558	676.95	0	391.05	826.95	489		427.05	30	18	735	381	850.95	828	183
53.25	576	751.05	0	610.95	679.95	0	0						61.05			499.05	0	37.05	637.95	267	262.95	63	322.95	165		283.05	987	732	954	357	885	1018.95	366
53.5	480	526.05	0	972	492	0	0						775.05			154.05	1.05	244.05	969	487.05	778.05	732	964.95	163.95		343.05	421.95	426	406.05	489	448.95	1027.05	160.95
53.75	244.05	799.05	0	1218	618	261	109.95						394.05			580.05	433.05	214.05	540	198	745.95	355.95	786	682.05		352.05	970.95	0	723	273	444	628.05	589.95
54	667.95	81	207	661.05	375	519	511.95						454.05			349.95	451.95	370.95	672	16.05	745.05	171	294	580.05		322.05	469.05	211.95	523.95	654	118.95	859.05	561
54.25	507	913.05	480	817.05	115.05	346.95	478.95						597			664.95	337.95	564	448.95	1.95	471	9	805.95	225		580.95	585	928.05	781.05	438	400.95	700.95	451.95
54.5	181.95	610.95	721.95	633	75	0	283.05						619.95			709.05	508.95	556.05	775.05	0	220.95	1.05	244.05	402		217.95	529.05	540	574.05	154.05	568.95	891	211.05
54.75	67.95	705	433.05	562.95	121.95	94.95	478.95						367.95			282	262.05	469.95	700.05	0	508.05	10.05	261	760.05		577.95	463.05	165	558	328.05	571.05	562.05	784.95
55	22.95	736.05	106.95	102	129	441	412.95						675			820.05	397.95	508.05	337.95	0	28.05	1.95	942	886.95		679.95	121.95	1.05	444	208.95	1186.05	507	1125
55.25	0	867	60	0	159	0	226.95						676.05			718.95	6	394.95	681	34.95	0	9	207	175.05		406.05	0	0	214.95	0	868.95	168	708
55.5	0	0	1.05	0	0	0	91.05						619.05			529.95	6	295.05	439.95	25.05	0	0	0	1.05		330	0	0	373.95	0	319.95	13.05	445.05
55.75	0	0	0	0	0	0	409.05						400.05			586.05	0	655.95	595.95	0	16.95	0	22.05	0		604.95	1.05	0	0	0	0	0	690
56	0	0	0	0	0	0	610.05						7.95			336	0	36	564	0	1.05	0	0	6		289.05	0	0	0	0	0	0	465
56.25	0	0	0	0	0	0	187.05						0			361.05	0	1.05	48	0	0	0	0	0		0	0	0	0	0	0	0	0
56.5	0	0	0	0	0	0	198						0			229.05	0	0	54	0	0	0	0	0		142.95	0	0	0	0	0	0	0
56.75	0	0	0	0	0	0	172.05						0			414	0	159	0	0	0	0	0	0		124.05	0	0	0	0	0	0	0
57	0	0	0	0	0	0	0						0			0	0	0	0	0	0	0	0	0		0	0	0	0	0	0	0	0
57.25	0	0	0	0	0	0	0						0			0	0	49.05	0	0	0	0	0	0		0	0	0	0	0	0	0	0
57.5	0	0	0	0	0	0	0						0			0	0	0	0	0	0	0	0	0		0	0	0	0	0	0	0	0
57.75	0	0	0	0	0	0	0						0			0	0	0	0	0	0	0	0	0		0	0	0	15	0	0	0	0
58	0	0	0	0	0	0	0						0			0	12	0	0	462	0	0	0	0		0	0	0	24	0	0	0	0
58.25	0	0	0	0	0	0	0						0			0	0	0	0	580.05	0	0	0	0		0	0	0	0	0	0	0	0
58.5	0	0	0	0	0	0	0						0			0	0	0	0	1.95	0	0	0	0		0	0	0	0	0	0	0	0
58.75	0	0	0	0	0	12	0						0			0	0	0	0	0	0	0	1.95	16.95		0	0	25.95	0	0	0	52.95	69
59	0	0	0	0	0	0	0						0			0	235.05	0	0	0	0	0	0	148.05		0	25.05	1.05	0	0	0	258	985.95
59.25	52.95	0	0	0	0	0	0						0			0	99	0	0	0	0	0	0	1.05		43.05	3	0	0	0	0	216	114
59.5	103.95	0	0	0	0	0	0						0			0	0	0	0	0	0	0	0	0		240	0	0	0	0	0	3	0
59.75	0	0	0	0	0	0	0						0			3	0	0	0	0	0	0	0	0		154.05	0	0	0	0	0	0	0
60	0	0	3	0	0	0	0						0			0	0	0	0	0	0	4.95	7.05	0		0	0	0	0	0	0	0	0
60.25	0	0	168	0	0	0	0						0			0	0	0	0	0	0	0	117	0		0	0	0	0	0	52.05	0	0
60.5	0	0	192	4.05	7.05	0	0						0			0	0	0	0	0	3	0	0	0		0	0	0	0	0	0	0	0
60.75	0	0	192	0	1.05	0	0						0			0	0	0	0	1.05	348	0	0	0		0	0	0	0	0	0	0	0
61	0	1.05	193.95	0	0	0	0						0			0	0	0	0	0	46.05	0	0	0		0	0	0	1.05	0	0	0	0
61.25	0	12	193.05	0	0	0	0						0			0	0	7.95	0	0	0	0	0	0		0	0	0	0	0	0	0	0
61.5	0	490.05	190.95	0	0	0	0						166.95			4.95	0	88.05	0	0	0	0	0	0		0	0	0	0	0	0	0	0
61.75	0	0	184.95	0	0	0	0						462			481.05	0	129	0	0	0	0	0	0		0	0	0	0	0	0	0	0
62	0	0	186	0	0	0	0						0			211.05	0	0	0	0	0	0	0	0		0	0	0	0	0	0	0	0
62.25	0	0	195	3	0	0	0						0			4.95	0	0	0	0	0	0	0	1.05		0	3	0	0	0	1.05	0	4.95
62.5	0	0	190.05	0	0	12	0						0			0	0	0	325.95	0	0	0	0	0		4.95	0	0	0	0	0	10.05	0
62.75	0	0	193.05	0	0	27	0						0			0	0	0	876	0	0	0	0	0		13.95	0	0	0	688.05	0	0	0
63	0	0	187.95	0	0	0	0						0			0	0	0	208.95	0	0	1.95	0	0		0	0	0	0	261	0	0	0
63.25	0	0	193.95	0	0	0	0						0			0	15	0	0	0	0	0	0	0		0	0	0	0	0	0	0	0
63.5	0	0	190.05	0	0	0	0						0			0	0	0	0	0	0	0	0	0		0	0	0	0	0	0	0	0
63.75	0	0	139.95	0	0	0	0						0			0	0	0	0	0	0	0	0	0		0	0	0	6	0	0	0	0
64	0	0	1.05	0	0	0	0						0			1.05	0	0	0	0	0	0	0	0		0	0	0	0	0	0	0	0
64.25	0	0	0	0	0	0	0						0			0	0	0	0	0	0	0	0	0		0	0	0	0	0	0	0	0
64.5	0	0	0	0	4.05	0	0						0			0	0	1.95	0	0	0	0	0	0		0	0	0	0	0	0	0	0
64.75	0	0	0	0	526.05	0	0						0			0	0	3	0	6	0	0	0	0		217.95	0	0	0	0	0	0	0
65	0	0	0	0	49.95	0	0						0			0	0	0	0	0	0	0	0	0		0	0	0	0	0	0	0	0
65.25	0	0	0	0	0	0	0						0			1.05	0	99	0	0	0	0	0	0		0	1.05	0	0	1.05	0	0	0
65.5	0	0	0	0	0	0	0						0			0	0	0	0	0	0	0	0	0		0	0	0	493.95	0	0	0	0
65.75	0	0	0	0	0	0	0						0			0	0	0	0	0	0	1.05	0	0		0	0	0	807	0	0	0	0
66	0	0	0	0	0	0	0						0			0	1.05	0	0	0	0	0	0	0		13.95	0	0	637.95	0	0	0	0
66.25	0	0	1.95	0	0	0	0						0			46.95	0	0	0	1.95	0	0	0	0		523.05	3	0	976.05	271.95	0	0	0
66.5	0	0	0	0	0	0	0						0			0	0	0	0	4.95	0	0	1.95	0		0	16.05	30	69	708	0	0	0
66.75	0	0	0	0	0	0	0						16.05			0	156	0	0	433.05	0	0	0	0		0	0	1.05	0	111	0	0	1.95
67	556.95	52.05	123	958.05	141	268.95	1.05						0			319.95	619.05	6	469.95	991.95	831	0	0	445.05		4.05	637.05	817.95	39	813	331.05	1.05	0
67.25	760.95	961.95	967.05	1030.95	661.95	1027.95	228						0			355.05	625.05	52.05	805.05	850.95	816	0	568.05	1054.05		519	712.95	763.05	667.05	670.05	916.05	801	153
67.5	637.05	942	771	1021.95	723	1108.05	498						394.05			0	576	0	928.95	781.95	832.05	13.05	997.05	379.05		477	733.05	1183.05	466.05	748.95	879	796.05	502.95
67.75	697.95	505.95	865.95	999	442.05	1110	168						412.95			201	496.95	306	856.05	976.95	847.95	28.95	1105.95	1000.05		694.05	949.05	934.05	669	877.95	937.95	982.05	795
68	832.05	1026	565.95	610.05	832.05	1075.95	0						505.95			610.95	831	261	984	576	753	778.05	838.95	567		343.95	588	1044	967.05	588	1081.05	751.05	883.95
68.25	793.95	1068	856.05	1053	525	1284	0						775.95			0	504	117	597	994.05	745.95	1111.05	1081.95	757.05		478.95	1027.95	835.95	868.05	898.05	1182	939	492
68.5	600	1030.95	1021.95	976.95	352.05	1182	0						796.95			0	751.05	550.95	862.95	897	696	1174.95	541.05	643.95		637.05	810	1164	648	541.95	952.05	1189.95	604.05
68.75	904.05	777	622.95	1108.05	700.05	849	0						910.95			4.05	907.05	331.05	943.05	670.95	544.95	733.95	1020	940.95		622.05	469.05	805.95	973.05	1063.95	1057.95	594	343.95
69	685.95	1084.95	924	1093.05	775.95	1212	0						856.05			450	478.05	277.05	847.95	864	813	727.95	831	421.05		439.05	732	1038	787.95	376.05	864	924	661.05
69.25	750	837	637.05	927	342	451.95	168						502.05			280.95	940.05	0	594	739.95	627	1147.05	688.05	1086		723	1048.95	709.95	523.95	880.05	976.05	1087.05	229.05
69.5	439.95	873	1033.95	1243.05	547.05	969	618						876			349.95	439.05	1.05	693	811.95	0	729	691.05	562.05		202.05	718.95	1033.05	727.95	709.95	1095	634.05	811.95
69.75	822	813	697.95	897	559.05	1029	526.05						637.95			1.05	865.95	228	655.95	864	0	1192.95	874.05	19.95		517.95	1047	892.95	498	876	760.05	895.95	640.95
70	703.05	1021.05	352.95	748.05	454.95	589.05	595.95						615			0	403.05	312	733.95	513	631.95	438	358.95	25.95		525	850.05	976.95	784.05	517.05	1074	718.05	1.05
70.25	774	850.95	994.05	1015.05	0	832.05	664.95						696			249	868.05	0	1006.95	916.95	418.05	1066.95	955.05	9		385.95	424.05	928.05	241.05	709.95	1017	811.05	0
70.5	880.95	790.05	786	1123.95	0	987	639						582			327	583.05	0	897	568.05	1063.05	964.05	616.95	0		243	1012.95	880.05	586.95	472.05	1020	999	3
70.75	540	961.05	703.05	966	445.05	982.05	43.05						556.95			406.95	781.95	0	292.95	799.05	807	598.95	592.95	0		454.95	526.05	523.05	583.05	580.05	451.95	895.05	0
71	880.05	376.95	118.95	820.05	637.05	849	465						904.95			93	748.95	0	0	640.05	678	792	745.95	0		766.05	657	1210.05	490.05	493.95	781.05	496.95	0
71.25	823.05	853.95	0	1236	358.05	1102.05	646.95						423			0	583.95	261	6	688.05	427.95	967.95	0	0		610.05	936	799.05	580.05	757.05	1078.95	0	1.05
71.5	820.95	1006.05	298.05	1246.95	487.05	732	534						511.95			0	931.95	244.95	442.05	946.05	886.05	690	0	40.05		367.05	504	850.05	810	556.95	948	3	0
71.75	736.05	846	700.95	724.95	406.05	802.95	100.95						799.95			0	0	244.05	262.95	582	987	1029	0	210		534	540	1189.95	433.05	480	925.05	1.05	0
72	912	793.95	825	1093.05	622.95	1255.05	0						559.95			0	376.05	577.05	0	388.95	142.05	748.05	427.95	643.05		318	868.95	498	706.95	607.95	1039.95	0	418.95
72.25	943.95	1101	723	976.95	409.95	715.95	0						709.05			0	631.95	237	63	1014	433.05	958.05	886.05	406.95		703.05	735	4.95	834	484.95	850.95	0	706.05
72.5	913.95	952.05	832.05	556.05	489	1161	0						736.05			343.05	562.05	0	37.95	570	0	601.05	985.05	784.95		426	268.95	186	745.95	292.05	822	0	804
72.75	486	810	811.95	457.95	520.05	549	0						82.95			268.05	340.95	40.05	0	310.05	0	760.95	757.05	412.95		562.95	1.05	1.05	265.05	150	754.95	792	553.95
73	942	844.05	555	1038	31.05	3	0						630			0	223.95	480	298.05	0	0	480	175.95	1032		228	0	0	0	214.95	1167	940.95	300
73.25	810	469.95	825	583.95	0	0	0						622.05			0	0	238.05	819	0	0	402	358.95	223.95		0	274.95	0	0	0	891	649.05	577.05
73.5	258	1036.05	367.05	793.95	319.05	3	0						571.05			0	0	162	922.95	0	0	66	1011	373.05		0	616.05	0	0	0	562.95	745.95	301.95
73.75	967.95	967.95	568.95	556.05	0	0	333						127.95			0	0	0	364.95	0	0	0	388.05	0		0	763.95	0	0	0	586.05	574.95	0
74	498	450	429	541.05	0	0	492						1.05			328.95	0	61.05	826.05	1.05	0	0	1.05	0		0	1030.95	0	0	0	22.95	1.05	0
74.25	817.95	946.95	466.95	718.05	13.95	70.95	316.95						0			465	0	373.95	694.05	730.95	0	0	0	0		0	589.95	0	0	0	0	6	0
74.5	787.05	645	525	0	652.95	972	480						0			592.05	0	204	478.95	517.95	19.05	0	0	0		175.05	835.05	43.05	0	0	0	0	10.05
74.75	604.95	708	295.95	0	370.05	544.05	498						0			0	0	289.05	322.05	511.05	904.05	0	0	0		552	403.95	1149	0	0	0	0	0
75	336	175.05	67.05	0	259.05	903	1.95						0			0	0	34.95	0	825	838.95	372	0	0		544.95	739.95	1023	706.05	0	0	0	0
75.25	775.95	7.05	0	0	619.95	859.05	0						0			0	0	0	0	517.05	967.95	892.95	10.95	117		216	307.05	918	505.95	0	0	0	0
75.5	600	537	0	0	679.95	97.05	0						0			0	0	360	0	142.95	729	913.05	0	1009.95		1.05	0	597	706.05	187.05	0	0	0
75.75	679.05	9	0	0	0	3	0						0			88.95	3	141	0	417	382.95	289.95	0	337.05		0	0	3	658.05	556.05	0	0	0
76	39	0	0	0	0	9	0						0			649.05	502.05	111	0	0	765	6	0	0		0	0	654	283.95	502.95	0	0	0
76.25	7.95	0	3	0	0	3	0						0			259.05	610.95	375	0	0	868.05	0	0	1.05		0	0	511.95	691.05	310.95	0	0	0
76.5	0	0	0	0	0	244.95	0						0			457.95	276	226.05	0	0	222	0	526.95	0		0	0	391.95	427.05	567	427.95	0	0
76.75	0	0	0	0	487.05	49.05	0						0			412.95	838.05	31.95	0	0	598.95	471	610.05	690		0	0	1041	673.05	409.95	969	13.05	0
77	0	0	177	1102.05	534	4.95	0						784.95			286.95	249	223.05	129	201	922.95	820.95	688.05	607.05		424.05	0	880.05	517.95	391.05	979.05	750	0
77.25	0	0	853.05	994.95	91.05	1.95	106.05						642			606	451.05	358.95	624	717	639	114	781.05	601.05		340.95	864	294	367.05	694.95	508.95	820.95	0
77.5	0	0	472.05	589.05	264	0	540						642			403.95	406.05	363	895.05	447	595.05	0	304.05	406.05		127.05	354	1047	555	355.05	679.95	577.05	282
77.75	0	598.05	859.05	787.05	652.05	0	346.95						738			700.05	187.95	54	751.95	790.95	565.05	4.95	0	241.95		310.95	949.95	577.05	375	637.95	462	756	546
78	0	814.95	523.95	796.95	423	0	615						411			496.05	460.05	291	766.05	678	580.05	4.05	0	373.05		369	447	790.95	583.95	270	472.95	399	174
78.25	84	822	460.05	745.95	0	76.95	492						784.95			370.05	580.05	469.95	282	319.95	351	4.95	168	589.05		676.05	483	3	387	229.95	780	850.05	766.05
78.5	420	232.05	847.05	607.05	364.05	688.95	196.95						459			642	349.05	337.05	759	208.05	31.95	1.95	835.95	150		333	112.95	484.95	331.05	1.95	807	894	382.05
78.75	571.95	757.95	367.95	709.95	394.95	477	421.95						676.05			472.95	465	478.05	646.95	10.95	1.05	39	582	235.95		456	40.05	130.05	490.05	0	349.05	372	355.95
79	94.05	93	148.95	51	103.95	255	400.05						573			640.05	85.95	501	370.95	25.05	16.95	454.95	769.95	985.95		772.95	64.95	0	351	18	1189.95	244.05	880.05
79.25	3	0	28.95	0	193.05	0	189						690			721.95	0	319.95	568.05	0	0	169.95	141	301.95		835.95	0	0	127.05	0	841.05	576	901.05
79.5	0	0	3	0	0	0	471						547.95			640.05	0	417	670.05	0	0	0	106.05	3		493.95	1.05	1.95	0	0	526.95	829.05	853.95
79.75	0	0	0	0	0	0	277.05						261			430.05	0	10.05	277.05	0	0	39	0	0		445.95	0	0	0	0	13.05	7.05	378
80	0	0	0	0	0	0	0						0			621	0	0	319.05	0	0	10.95	1.05	0		0	0	0	0	0	0	0	610.95
80.25	0	0	0	0	0	0	1.05						0			268.95	0	0	52.05	0	0	0	0	0		0	0	0	0	0	0	0	531
80.5	0	0	0	0	0	0	0						0			343.05	0	0	1.95	0	0	0	0	0		0	0	0	0	0	0	0	487.05
80.75	0	0	0	0	0	0	0						0			286.05	0	489	0	1.95	0	0	0	0		0	0	0	0	0	0	0	436.95
81	0	0	0	0	1.05	0	0						0			0	0	0	3	187.05	0	0	0	0		0	27	0	3	0	0	0	1.05
81.25	0	0	0	0	0	0	0						0			0	0	0	0	465	0	28.95	0	0		0	490.05	0	0	0	0	0	0
81.5	0	0	0	0	0	0	0						0			0	0	0	0	1.05	0	0	0	0		0	105	0	0	0	0	0	0
81.75	0	0	0	0	0	0	0						0			0	0	6	0	0	0	0	0	0		0	4.05	0	0	0	0	4.95	0
82	0	0	0	0	0	0	0						0			0	13.95	1.05	0	0	0	0	0	0		0	0	0	0	0	0	0	0
82.25	0	0	0	0	0	0	0						0			0	441	0	0	0	0	0	0	7.95		358.95	0	0	0	247.05	0	9	0
82.5	0	0	0	0	0	0	0						0			1.95	534	0	0	0	0	0	0	0		514.95	0	0	0	709.95	0	0	1.05
82.75	0	0	0	0	0	0	0						0			0	0	0	0	0	0	0	0	0		327	0	0	0	418.95	0	0	0
83	0	0	0	0	0	0	0						0			0	0	0	0	0	0	0	0	0		0	0	0	0	0	466.05	0	0
83.25	0	1.95	0	0	0	0	0						0			0	0	180	0	0	0	0	0	0		0	0	4.05	0	0	34.05	0	0
83.5	0	385.05	0	0	0	0	0						232.05			0	0	0	0	1.95	0	0	0	1.05		0	0	12	0	0	0	0	0
83.75	0	4.95	0	0	0	3	0						424.95			0	0	0	0	0	0	0	0	31.95		0	0	0	0	0	0	0	0
84	0	0	0	7.05	0	0	0						7.95			0	0	0	0	0	25.95	0	0	145.95		0	0	0	0	0	0	0	0
84.25	0	0	330	0	0	0	0						0			0	0	0	0	0	673.05	0	0	166.95		0	0	0	0	0	0	0	0
84.5	0	0	223.05	0	0	0	0						0			0	0	0	0	0	18	0	76.95	0		0	0	0	70.05	0	0	0	0
84.75	0	0	0	0	0	0	0						0			0	0	0	0	0	0	0	16.95	0		0	0	0	0	0	0	1.05	0
85	0	0	0	0	3	0	0						0			0	0	6	0	0	0	0	0	0		0	0	0	0	0	0	0	28.95
85.25	18	0	0	0	0	0	0						0			0	0	4.95	0	0	0	0	0	0		1.95	0	0	0	0	0	0	3
85.5	261	0	0	0	0	0	0						0			223.95	0	0	0	0	0	0	0	0		199.05	0	0	0	0	0	0	0
85.75	0	0	0	0	0	0	0						0			337.05	0	0	25.05	0	0	0	0	0		225	0	0	0	0	0	0	0
86	0	0	0	1.05	0	0	0						0			1.05	0	0	483	0	0	0	0	0		0	7.95	0	0	0	0	0	0
86.25	0	4.05	0	0	0	0	0						0			0	0	0	0	0	0	0	0	0		0	0	0	0	0	0	0	0
86.5	0	1.95	15	0	0	0	0						0			0	0	0	1.05	0	0	0	0	10.05		0	0	0	0	70.95	0	0	0
86.75	0	0	0	0	0	0	0						0			0	0	0	0	0	0	6	0	0		0	0	0	0	0	0	0	0
87	0	0	0	0	0	0	0						0			0	0	0	0	0	0	10.95	0	0		0	0	0	0	0	0	0	0
87.25	0	0	0	0	0	0	0						0			0	0	0	0	0	0	0	0	0		0	0	0	0	0	0	0	0
87.5	0	0	0	0	0	0	0						0			0	0	0	0	0	0	0	0	1.05		0	0	33	13.05	0	22.05	4.95	0
87.75	0	0	0	0	0	0	0						0			0	0	19.05	0	0	0	0	178.05	0		0	0	0	0	0	0	0	0
88	0	0	0	0	0	0	0						1.05			0	0	0	0	0	0	0	16.05	0		0	0	0	0	0	0	0	0
88.25	0	0	0	0	0	0	0						0			0	0	0	0	0	0	0	0	0		0	0	0	0	0	0	0	0
88.5	0	0	0	0	0	6	0						0			0	0	0	0	0	1.05	0	0	0		280.95	0	0	0	0	0	0	0
88.75	0	0	0	0	0	0	0						0			0	0	0	0	0	0	0	0	0		0	0	0	0	0	0	0	0
89	0	0	0	0	0	0	0						0			0	0	0	0	0	0	0	0	0		0	0	0	0	0	0	0	0
89.25	0	0	0	0	0	0	0						0			1.05	0	0	0	0	0	0	0	0		0	0	0	0	0	0	0	0
89.5	0	0	0	0	0	0	0						115.95			0	0	0	0	0	0	0	0	0		0	0	0	0	0	0	64.95	0
89.75	0	0	0	0	0	0	0						691.95			0	0	0	0	0	0	0	0	0		0	0	0	0	0	0	0	465
90	0	0	0	0	0	0	0						22.05			0	0	0	0	0	0	0	15	0		189	1.95	0	0	0	0	0	226.95
90.25	0	0	0	0	67.05	0	0						0			0	0	0	0	6	0	0	0	0		676.05	0	0	276	247.05	0	0	0
90.5	0	1.05	0	0	604.05	1.05	0						0			15	1.95	0	16.95	489	0	0	0	0		237	1.05	0	553.95	0	0	0	0
90.75	0	0	0	0	567	0	0						0			0	0	0	6	556.95	1.05	0	0	0		0	0	0	679.05	0	0	0	0
91	127.95	508.05	700.05	634.95	796.05	594	0						0			0	682.05	0	537	1102.05	924	118.95	487.95	0		373.95	306	697.05	829.05	573	82.95	99	0
91.25	847.05	1057.95	892.95	850.05	724.05	1032	1.05						0			1.05	766.05	1.95	894	712.05	702	702	490.95	375		672	733.95	1086	415.95	757.05	837	621	0
91.5	834	900	967.95	1309.05	582	1057.95	0						202.95			484.95	469.95	4.05	682.95	897	1072.05	1071	1048.05	727.95		667.05	735	1227	499.95	733.95	1096.95	682.05	549
91.75	804	1114.05	892.05	1011	621	900	0						855			346.05	786	1.05	1018.95	910.95	573	1038	504	607.05		769.95	607.05	847.95	705	774	882	955.05	747
92	943.95	766.05	378	1035	589.05	1200	505.05						858			583.05	381	262.05	757.95	706.95	873	927	748.95	1204.95		502.05	820.05	1185	934.05	775.05	778.05	976.05	978
92.25	768	934.95	1111.05	1020	501	1282.95	498						931.95			738	808.95	87	691.95	750	658.05	834	712.95	787.95		730.95	802.95	748.95	390	717	910.95	649.95	613.95
92.5	901.05	1111.05	468	955.05	469.95	1279.95	532.95						519			120	930	0	796.95	1003.95	721.95	903	847.05	777		426	733.95	961.05	898.95	580.05	1087.95	985.05	627
92.75	790.95	874.05	546	787.95	682.95	754.05	187.05						1092			850.95	543	1.05	667.95	697.05	388.95	643.05	967.95	709.95		405	696	1093.95	610.05	469.95	769.05	916.95	352.95
93	655.05	823.05	850.95	1111.05	799.95	898.95	0						856.95			529.05	1006.95	0	874.95	853.05	1026	1095	477	501		826.05	1018.95	628.05	571.95	745.95	969	1020	865.05
93.25	892.95	796.05	652.95	1285.95	412.95	790.95	0						799.05			429	388.95	0	196.05	724.95	687	763.05	499.05	1111.95		436.05	642	1132.05	483	750	961.95	994.05	711
93.5	589.05	915	772.95	1081.95	466.95	834	0						846			741	850.05	0	672	831	750	826.95	991.05	601.05		421.95	661.95	670.95	694.95	669	762	882	190.05
93.75	877.05	945	754.95	859.05	856.05	1182	0						1015.95			781.05	511.05	49.05	736.05	832.05	0	733.95	934.05	376.05		525	885	988.95	525	208.05	1104	619.05	691.95
94	850.95	789	766.95	823.05	514.05	766.95	0						682.95			544.95	706.05	366	490.95	580.95	0	1042.05	625.05	672		658.95	924	855	280.05	802.95	928.95	799.95	213
94.25	634.05	1078.95	772.05	1045.05	396	1012.05	0						828			424.05	871.95	211.95	727.05	853.05	1.05	720	646.95	586.05		589.05	841.95	385.05	927	565.05	1012.05	117	1048.05
94.5	889.05	883.95	0	1387.05	810	964.95	0						820.05			250.95	975	447	394.05	522	685.95	630	631.05	0		270	772.05	88.95	682.95	529.95	793.05	0	300
94.75	655.05	1081.05	1.05	298.95	607.95	682.05	331.05						927			399	391.95	28.95	526.05	666	769.95	970.95	535.95	0		505.95	852	807	343.05	850.05	975	0	1.05
95	1020	553.05	0	1267.05	0	826.95	730.95						681			6	610.05	115.05	456	673.05	832.05	661.95	0	0		766.05	592.95	1192.95	621	118.95	852	613.95	0
95.25	574.95	972	0	1266	0	1192.95	628.95						694.95			10.05	397.95	55.95	703.95	439.95	457.05	562.95	10.95	0		286.95	1015.05	642	226.05	1.05	790.05	577.05	1.95
95.5	973.95	990	0	634.95	0	574.05	0						912			0	577.05	510	3	496.05	1080	822	753	0		592.95	691.05	7.05	148.05	127.95	916.95	322.05	118.05
95.75	813	1038	562.05	1242	1.05	1116	0						774			1.95	555	1.95	0	655.95	651	730.05	1068	0		237	688.05	648	3	645	955.95	1.05	909
96	588	475.95	625.05	934.05	565.05	663	0						762			468	726	292.05	0	874.05	0	895.05	457.95	0		670.05	964.95	1.05	0	811.95	715.95	1.95	589.05
96.25	576	939	810	721.95	339	847.05	193.05						669			360	552	454.05	0	67.95	0	796.05	676.05	0		304.05	808.95	0	0	292.95	895.05	0	592.05
96.5	703.05	1021.05	883.05	936	762	1050	744						637.05			99	277.05	130.05	0	0	0	757.05	523.05	964.95		0	805.05	342	0	547.05	865.05	0	367.95
96.75	913.95	769.95	886.05	457.95	628.05	1285.05	520.95						681			0	208.95	0	0	0	0	204	844.05	538.95		0	682.95	0	0	15	1060.95	0	3
97	475.05	1005	850.05	745.95	517.05	639	663						625.95			6	0	244.05	0	0	70.95	0	163.05	229.05		0	922.05	0	0	130.05	724.95	9	0
97.25	817.95	1060.95	382.95	462	693	1174.95	394.05						727.05			1.05	0	463.95	0	411	1147.95	0	16.05	1132.95		0	675	0	0	0	1077	891	1.05
97.5	634.95	850.95	604.05	549	447	898.95	573						672			0	0	79.95	0	793.05	568.05	0	0	4.95		1.05	700.95	0	0	0	633	450	19.05
97.75	585	1050	784.95	220.95	447	763.95	369						469.95			0	0	346.05	0	634.05	1090.05	0	0	0		0	607.05	156	769.05	0	18	1219.95	0
98	528	787.05	697.95	733.05	454.95	801	0						742.05			0	0	0	19.95	679.05	636	307.95	0	0		0	319.05	628.05	592.95	0	4.95	300	0
98.25	309	763.05	549	175.95	610.05	1275	0						634.95			0	0	0	559.05	778.95	748.05	865.95	0	0		0	0	756	664.95	0	0	0	0
98.5	103.05	873	640.95	105	562.95	1069.05	0						448.05			451.95	0	0	748.05	433.05	627	967.05	0	0		820.05	70.05	1171.05	814.05	0	0	0	0
98.75	0	735	202.05	0	228	945	0						115.05			159	484.95	0	864	622.05	807	12	0	0		691.95	12	1062	681	0	0	0	7.05
99	0	982.05	274.05	0	0	502.95	0						0			13.05	291	0	678	220.05	130.95	0	0	0		694.95	0	162	55.05	862.05	0	0	0
99.25	1.95	700.05	82.05	0	0	865.95	0						0			4.95	621	0	586.05	0	82.05	0	0	0		535.05	0	0	0	670.95	0	0	0
99.5	0	418.95	16.05	1.05	0	391.95	0						0			0	574.95	4.05	0	0	193.95	0	0	0		616.95	0	0	0	481.05	0	0	0
99.75	0	319.05	0	1129.95	115.95	123	0						0			0	360	466.05	0	343.95	0	0	0	526.05		187.95	0	0	1.05	304.05	0	0	0
100	0	436.05	0	1060.05	0	600	460.05						0			148.05	343.05	36	0	282	0	643.05	0	633		0	0	0	0	673.95	0	0	0
100.25	0	556.05	0	622.05	0	57	229.95						0			229.05	0	412.95	0	0	0	744	0	910.95		0	117	318	0	309	352.95	1.05	0
100.5	22.05	130.95	0	871.05	0	160.05	574.05						0			178.95	0	267	0	0	0	550.95	0	82.05		0	456	819	36	438	955.05	0	0
100.75	475.05	370.95	0	760.95	232.05	10.95	375						0			661.95	0	330	0	0	0	456	829.95	0		204	247.95	990	963	261	568.05	735	0
101	664.05	106.95	1.05	262.05	511.95	13.95	253.05						0			469.95	0	0	87	0	225	859.95	913.95	0		672	535.95	483	627	591	682.95	712.95	1.95
101.25	699	55.95	802.95	568.95	651	0	603						0			345	282	430.05	307.05	25.05	768	333	673.05	16.05		175.05	738	748.95	340.95	817.95	850.95	802.95	637.95
101.5	646.05	340.05	613.95	528	490.95	0	595.05						381			481.95	247.05	1.95	639	724.95	892.95	6	4.05	637.95		324	496.05	43.95	394.05	538.05	571.05	646.05	640.95
101.75	171	526.95	553.05	613.95	378	0	117						720			597	205.95	175.05	565.95	717	598.05	172.95	112.05	490.95		304.95	699	313.95	600	181.95	723	388.95	277.95
102	333	627	657	577.05	463.05	0	316.95						799.05			565.95	313.95	649.05	519	730.95	805.95	343.05	901.95	705		625.05	418.05	532.95	459	642	645	984	348
102.25	592.05	7.95	364.05	7.05	640.05	0	565.05						877.05			231	346.95	639	565.05	721.95	828	751.95	331.05	394.05		285	799.05	571.95	445.95	232.95	573	481.95	700.95
102.5	480	100.05	589.05	153	331.95	0	604.05						562.95			778.95	253.05	516	532.05	475.95	600	150	442.05	454.95		604.05	496.95	10.95	631.05	21	768	505.95	262.05
102.75	184.95	1.05	534	0	123	52.95	561						774			373.95	199.95	394.05	853.05	832.95	631.95	175.95	154.05	607.05		675	199.05	9	528	0	447	772.05	454.95
103	12	0	72	1.05	130.95	649.95	297						676.95			898.95	7.95	384	324	295.05	48	1.95	939	768		916.05	49.05	1.05	172.05	61.95	1372.95	361.95	1117.95
103.25	0	0	1.05	0	12	6	319.95						609			697.05	0	319.95	516	6	4.05	0	289.05	315		895.95	10.05	0	147	0	1041	243	871.05
103.5	0	0	0	0	0	0	0						559.95			681	0	298.05	346.05	0	0	0	388.95	577.05		486	0	0	0	0	496.05	10.95	661.95
103.75	0	0	0	0	0	0	0						532.95			472.95	0	303	445.95	0	1.05	0	0	72		625.05	0	0	0	0	523.95	0	721.95
104	0	0	0	0	0	0	0						85.95			699	1.05	45	94.05	0	0	0	0	4.05		469.95	0	0	0	0	418.05	0	691.95
104.25	0	0	0	0	0	0	0						0			421.95	0	0	0	0	0	0	0	1.05		430.95	0	0	0	0	415.05	0	412.95
104.5	0	0	0	0	0	0	0						0			406.05	0	0	0	0	0	0	0	57		181.05	0	0	0	0	445.95	0	423
104.75	54	0	0	0	0	0	0						0			475.95	0	0	0	0	0	0	0	0		40.05	0	0	0	0	412.05	0	367.05
105	15	0	0	0	0	0	0						0			6	0	0	0	0	0	0	0	0		0	0	0	0	0	423	0	1.95
105.25	0	0	0	0	0	0	0						0			0	0	0	0	0	0	0	0	0		0	0	0	0	0	421.95	0	0
105.5	0	0	0	0	0	0	0						0			0	0	0	0	0	0	0	0	0		0	0	0	3	0	423	0	0
105.75	0	0	0	4.05	0	0	0						0			0	0	0	0	0	0	0	0	0		547.05	0	0	0	307.05	406.95	0	0
106	0	0	0	0	0	0	0						0			0	0	0	0	514.95	0	0	0	0		169.05	0	0	0	493.05	55.95	0	0
106.25	0	0	0	0	0	0	0						0			0	0	0	0	469.05	162	0	0	0		0	0	0	0	0	0	0	0
106.5	0	0	6	0	0	0	0						0			0	0	0	0	3	537	0	0	0		0	0	0	0	0	0	0	0
106.75	0	0	579	0	0	0	0						0			0	0	1.05	0	0	24	0	0	0		0	0	0	0	0	0	0	0
107	0	0	1.95	0	0	0	0						0			0	0	0	0	0	0	0	0	0		0	0	0	1.05	0	0	0	0
107.25	0	244.95	0	1.05	0	0	0						0			0	312	0	0	0	0	0	0	0		0	0	0	804	0	12	0	0
107.5	0	142.05	0	4.95	0	6	0						1.05			0	438	0	0	0	0	0	121.05	0		0	0	0	928.95	0	0	52.95	0
107.75	0	0	0	0	0	0	0						0			0	1.05	0	0	0	0	0	85.05	0		0	0	441	1021.05	0	0	0	0
108	0	0	0	0	0	0	0						0			0	0	4.95	0	0	0	0	0	0		0	0	7.95	808.95	0	0	0	0
108.25	0	0	0	0	0	0	0						0			0	0	0	0	0	0	0	0	0		0	34.95	0	400.05	0	0	0	0
108.5	0	0	0	0	7.95	0	0						0			19.95	0	0	0	0	0	0	0	0		0	55.05	0	0	0	0	0	0
108.75	0	0	0	0	748.05	0	0						0			0	0	0	0	1.05	0	0	0	0		0	274.95	0	0	0	0	0	0
109	1.05	0	3	0	373.95	0	0						0			0	0	0	0	0	0	0	0	0		343.95	0	0	0	0	0	0	0
109.25	0	0	0	0	0	0	0						0			0	0	0	31.95	0	0	0	0	0		474	0	0	0	0	0	0	0
109.5	0	0	0	0	0	1.95	0						0			0	0	0	793.05	0	0	0	0	0		0	0	0	0	0	0	0	0
109.75	0	0	0	0	0	0	0						0			0	0	0	366	0	0	0	0	0		0	0	0	0	0	0	0	0
110	0	0	0	0	0	0	0						0			0	0	0	0	0	0	0	0	0		0	0	0	0	0	0	0	18
110.25	0	0	0	0	0	0	0						0			58.95	0	0	0	0	0	0	0	0		0	0	0	0	0	0	0	322.05
110.5	0	0	0	0	0	0	0						0			42	0	0	0	0	0	0	0	4.05		0	0	1.05	0	0	0	0	0
110.75	0	0	0	0	0	0	0						0			0	0	0	0	0	0	0	0	0		0	0	3	0	0	3	0	0
111	0	0	0	0	0	0	0						0			0	3	0	0	3	0	0	0	0		0	0	0	0	0	0	7.05	0
111.25	0	0	0	0	0	0	0						39			0	0	0	0	0	0	0	0	1.05		0	0	0	0	0	0	28.95	0
111.5	0	0	1.95	0	0	0	0						495			0	0	0	0	0	0	0	0	0		0	0	0	0	15	0	0	0
111.75	0	0	0	0	0	0	0						0			0	0	0	0	0	0	0	561	0		22.95	0	0	0	0	0	0	0
112	0	0	0	0	0	0	0						0			0	0	0	0	0	0	0	814.05	0		0	0	0	0	0	0	0	0
112.25	0	0	0	0	0	0	0						0			0	0	0	0	0	0	0	834	0		0	0	0	216	0	0	0	0
112.5	0	0	0	0	0	0	0						0			0	0	0	0	0	0	0	862.05	28.05		0	0	0	148.05	0	0	24	1.95
112.75	0	0	0	0	0	0	0						0			0	0	0	0	0	0	0	850.05	0		0	0	0	0	0	0	0	0
113	0	0	0	0	0	0	0						0			0	0	0	0	0	0	0	846	0		0	0	0	0	0	0	0	0
113.25	0	0	0	0	0	0	0						0			0	0	0	0	0	0	0	847.95	0		0	0	0	0	0	0	0	0
113.5	0	0	0	0	0	0	0						0			0	0	0	0	0	0	0	472.05	0		46.95	0	0	0	0	0	0	0
113.75	0	0	0	0	0	0	0						0			1.95	0	19.05	0	0	0	0	0	1.05		0	0	0	0	0	0	0	0
114	0	0	0	0	0	0	0						0			0	0	0	0	0	0	0	0	0		0	0	0	0	0	234	0	0
114.25	0	0	0	0	0	0	0						0			0	0	0	0	0	0	1.05	0	0		178.95	0	0	0	0	0	0	0
114.5	0	0	0	0	120	0	0						0			0	1.95	0	0	0	0	0	0	0		456	0	0	0	0	0	0	1.95
114.75	0	0	0	0	385.05	0	0						0			0	0	0	45	0	0	0	115.95	72		862.05	9	1.05	0	0	0	0	0
115	430.95	262.05	100.95	570	759	139.05	0						82.95			0	549	0	694.05	853.95	739.95	0	0	861		783	816	823.95	478.95	754.95	309	0	0
115.25	814.05	913.95	886.05	1188	781.05	999	34.95						712.95			346.95	481.05	222	622.05	757.05	601.95	247.05	0	79.05		204	946.95	1159.95	513	678	664.05	463.95	432
115.5	739.95	889.05	742.05	1099.95	880.05	1159.05	592.05						759			343.05	744	0	850.05	1032	1066.05	774	688.05	847.95		1.05	492	1132.95	832.95	766.95	874.95	1059	808.05
115.75	891	1095	880.05	1213.95	609	915	490.95						931.95			609	526.05	0	900	726	672	1111.05	838.95	793.05		796.95	871.95	1038	964.95	1006.95	691.05	559.95	708
116	421.95	784.05	748.95	1069.95	600	1336.05	45						817.05			478.95	673.95	399	787.95	969	736.95	1086	744	943.05		913.05	982.05	847.95	952.05	1014	961.95	1255.05	819
116.25	912	1269	1014	1198.95	649.05	1165.05	0						1005			412.05	826.05	253.95	910.95	679.95	736.05	703.95	940.05	1065		922.95	955.95	1318.95	532.95	742.95	1083	742.95	811.05
116.5	922.05	847.05	901.05	847.95	747	1309.95	0						819			745.05	834	79.95	486	940.05	759	489	771	696		580.05	733.05	556.05	427.05	1095	808.05	999	646.05
116.75	799.05	1026	817.95	847.05	381	1084.05	0						822			885	610.95	247.95	496.05	876	526.95	775.05	562.05	708		670.95	694.95	834	514.95	598.95	988.95	709.05	249
117	442.95	1081.95	388.95	1338	444	1287	0						840			472.05	483	175.95	670.05	505.95	229.95	1216.05	826.05	906		694.05	622.95	841.05	634.95	642	922.05	897	735
117.25	994.05	952.05	540	1084.05	541.95	670.95	0						1060.95			264	901.95	378	574.95	786	826.95	618	796.05	691.05		754.05	738	985.95	807	771	982.05	1228.05	613.95
117.5	300	930	1048.05	999	865.05	904.95	0						652.05			433.95	457.95	343.05	772.95	592.95	864	978	319.05	598.05		828	868.95	873	442.95	642	703.95	816	609
117.75	697.05	867	640.95	1216.05	0	1027.95	0						1005			0	667.05	307.05	595.95	700.95	718.95	556.95	805.05	406.05		336	946.05	400.05	838.95	829.95	1047	699	769.95
118	934.05	1257	832.05	913.05	0	1174.95	0						778.05			6	613.95	268.95	322.05	940.95	84	1248	933	499.05		853.95	966	1243.05	501	417	844.05	217.95	271.95
118.25	468	886.95	847.95	1207.05	595.95	1182	0						883.05			0	894	283.05	597	604.05	0	961.95	817.05	1018.05		337.05	310.05	670.95	0	435	1096.95	0	1050
118.5	874.95	987	622.05	781.95	550.95	1210.95	0						759			0	207	586.95	67.05	319.05	0	504	738	583.05		819	1015.95	760.05	0	903	931.05	0	547.95
118.75	646.05	717	696	1291.05	561	493.95	0						829.05			0	351	384	22.95	0	0	1174.05	597	684		190.05	388.05	286.95	0	502.95	877.05	565.95	994.05
119	657	1192.95	699	513	559.95	718.05	565.95						967.05			12	744	718.05	0	28.95	693	487.05	684	0		802.95	850.95	1.95	0	669	723	796.05	604.95
119.25	460.95	1045.95	570	1234.95	789	1132.05	582						637.05			412.95	853.95	426	0	637.05	592.95	679.05	436.05	19.05		661.95	640.95	0	514.95	253.95	985.95	762	48
119.5	796.05	759	0	1111.95	505.95	949.05	699						913.95			13.05	535.95	559.95	0	519	205.05	868.95	442.05	0		433.05	519	0	688.95	465	927	784.95	490.05
119.75	789	916.05	0	973.95	472.95	976.05	607.05						838.95			85.95	1003.05	414	0	652.95	858	843	441	0		678	951	0	490.95	516	754.05	462	0
120	660	844.95	0	388.05	594	937.95	406.05						703.95			784.05	280.95	543	0	334.05	795	669	835.95	4.05		567	777	0	805.05	402	942	460.05	0
120.25	615	916.95	0	724.95	706.95	882	540						955.95			217.95	232.95	148.95	0	0	681	733.05	733.95	0		675	1.05	9	49.05	535.05	796.95	348	0
120.5	601.05	873	0	1015.95	352.95	789	547.05						718.05			598.05	0	78	0	0	475.05	628.95	693	0		690	1.05	7.95	781.95	4.95	906	1.95	0
120.75	604.95	1086	0	922.95	546	1180.95	115.95						760.05			760.05	0	544.95	58.95	0	400.05	6	552	0		7.05	253.05	1054.95	571.95	0	928.95	0	0
121	724.05	898.05	0	1141.95	658.95	979.95	516						846			352.05	6	424.95	0	207	883.05	7.95	552	60		66	0	924	0	0	763.05	0	0
121.25	843	508.05	522	757.05	369	1011	348						691.05			114	0	736.05	0	786	910.95	4.95	1.05	1018.95		0	604.95	268.05	0	0	720	0	7.95
121.5	568.05	673.05	783	1149	0	994.05	478.95						814.95			202.05	0	298.05	0	796.95	366	4.05	0	1104		0	628.95	133.95	0	0	802.95	1.05	0
121.75	961.95	0	889.05	367.05	0	669	681						729			24	0	679.05	0	361.95	1.05	0	0	376.05		0	907.05	0	0	0	903	0	0
122	586.95	0	579	54	0	958.05	324						817.95			0	0	520.05	0	759	15	0	0	1015.05		0	412.05	0	0	0	724.05	0	739.95
122.25	717	0	502.95	16.05	0	577.95	253.95						508.05			0	0	478.05	0	625.05	0	0	0	640.05		0	43.95	1.95	0	0	358.05	0	834
122.5	408	0	724.05	0	16.95	754.05	0						691.05			0	0	397.95	0	465	0	0	0	145.95		0	0	280.05	0	0	0	0	358.05
122.75	364.95	0	444	0	325.95	853.95	0						720			0	28.05	304.95	0	511.05	0	0	0	0		33	1.05	1024.05	0	0	0	0	0
123	172.95	817.05	676.95	1.05	609	1102.05	0						661.05			196.95	651	97.95	397.95	694.95	0	0	0	0		634.95	0	759	0	0	0	0	0
123.25	0	931.05	58.05	0	685.95	778.95	0						0			859.05	688.05	0	565.05	442.95	0	109.05	0	0		795	0	27	0	88.95	0	0	0
123.5	0	1168.05	358.05	124.95	603	45	0						0			198	406.95	1.05	879	36	0	1215	0	0		681	0	0	763.95	868.05	0	0	0
123.75	0	817.95	22.05	1123.05	397.95	90	0						0			444	756	484.05	493.05	0	0	390	0	0		0	0	0	601.95	651	0	0	0
124	0	889.05	0	739.95	663	58.05	0						0			466.05	532.05	229.95	306	1.05	1008	1179	577.05	0		0	0	0	823.95	411	0	0	0
124.25	0	766.05	1.05	1087.95	604.05	70.95	40.95						0			0	568.95	0	0	0	730.95	361.05	330	0		0	0	1.05	505.05	607.05	0	0	0
124.5	0	445.05	0	961.05	595.95	0	688.05						0			0	187.95	0	0	0	780	0	0	304.05		0	0	753	427.95	285	288	0	0
124.75	0	226.95	0	1029	457.95	0	139.95						0			0	487.05	0	0	0	709.05	0	0	778.05		0	0	630	675	486	997.95	261	0
125	6	817.95	0	877.05	646.05	0	598.05						0			463.05	1.05	0	0	366	898.95	178.95	0	357		195	6	957	568.95	460.05	958.95	679.95	0
125.25	67.95	520.05	0	304.05	187.05	0	346.95						133.05			378	226.95	1.05	0	904.05	474	9	0	340.05		550.95	717	663	514.05	411	705	1036.05	0
125.5	568.05	211.95	0	723	649.05	198	1.95						838.95			561	379.95	334.05	154.95	471	661.95	87	568.05	507		295.95	807	666	339	288	733.05	705	0
125.75	604.95	175.95	442.05	343.05	616.05	489	132						730.95			318	100.95	307.95	597	646.95	828	648	480	276		529.95	687	181.95	54	490.95	280.05	967.95	292.95
126	480	505.05	676.05	256.95	316.05	424.05	0						894			510	364.05	667.95	909	801	652.05	511.05	748.05	949.05		1.05	445.95	745.05	564	568.05	807	411	367.05
126.25	379.05	348	199.05	445.05	525	108	0						796.95			643.05	481.05	342	486	463.95	547.05	514.95	21	148.05		460.05	601.05	331.95	685.05	385.95	583.95	486	787.05
126.5	361.05	0	739.05	0	159	0	0						669			474	297	589.05	547.05	223.05	454.05	175.95	810	987		205.95	394.95	268.05	106.95	289.95	723	645	286.05
126.75	552	7.05	409.05	0	1.95	1.05	0						664.95			304.95	9	573	685.95	505.05	40.05	379.95	466.95	309		724.05	457.05	19.95	322.95	7.95	577.05	343.05	823.05
127	27	6	157.95	0	16.05	4.95	469.95						408			709.95	49.05	463.05	465	91.05	22.05	402	934.05	748.95		1045.05	108	21	585	52.05	1017	492	1198.05
127.25	10.95	0	42	0	1.95	0	409.05						756			774	0	303	625.95	0	0	1.95	553.95	553.05		954	0	0	723	1.05	691.95	780	811.95
127.5	0	0	4.95	0	0	0	0						318			664.05	0	366	523.95	0	0	28.05	120	358.05		769.05	1.05	0	466.05	0	390	121.95	456
127.75	0	0	0	0	0	0	0						288			826.05	0	186	562.05	0	0	1.95	28.05	318		556.05	0	0	601.05	0	0	16.95	987
128	0	0	0	0	0	0	0						0			205.05	0	331.95	631.95	0	0	0	0	16.95		631.05	1.05	0	0	0	0	4.95	841.05
128.25	0	0	0	0	0	0	0						1.05			628.05	0	346.95	0	0	0	0	0	1.05		874.95	0	0	0	0	0	0	586.05
128.5	0	0	0	0	0	0	0						0			154.05	0	1.05	0	0	0	0	0	0		106.95	0	0	0	0	0	0	199.05
128.75	0	0	0	0	0	0	0						0			0	0	0	0	0	0	0	0	0		69	0	0	0	0	0	0	522
129	0	0	0	0	0	0	0						0			0	31.05	0	0	0	0	0	0	0		271.05	0	0	0	0	0	0	573
129.25	0	0	16.05	0	0	0	0						0			0	595.95	0	0	0	0	0	0	0		0	0	0	0	0	4.05	0	0
129.5	0	0	0	1.05	0	0	328.95						0			0	0	0	0	0	0	0	0	1.05		0	0	0	0	0	0	0	0
129.75	0	0	0	0	0	0	519						0			0	0	0	0	0	0	0	0	0		0	0	0	0	0	0	0	0
130	0	0	0	0	0	0	373.05						0			0	0	0	0	0	0	0	0	0		0	0	0	6	0	0	0	0
130.25	0	0	0	0	0	0	103.95						0			0	0	0	0	0	0	0	0	0		0	0	0	759	0	0	0	0
130.5	0	0	486	0	0	0	42						16.05			6	0	1.95	0	472.05	0	0	0	0		147	0	0	874.05	0	0	0	0
130.75	0	0	241.05	0	0	0	435						234			310.05	0	21	0	252	565.95	0	0	0		538.05	0	0	1072.05	0	0	0	0
131	4.95	0	0	0	0	0	373.95						475.95			502.05	3	1.05	0	0	246	0	0	0		586.05	0	0	162	0	0	0	0
131.25	208.05	0	0	0	0	0	508.05						133.05			0	0	0	0	0	4.95	0	0	1.05		43.05	0	0	165	0	0	0	0
131.5	40.05	0	0	0	0	0	457.95						0			0	0	0	0	0	0	0	0	0		0	0	0	0	0	0	0	0
131.75	0	0	0	1.05	0	0	16.05						0			0	0	0	496.05	0	0	0	0	0		219	0	6	0	0	0	0	0
132	0	0	0	0	0	7.95	4.95						0			0	0	0	225	0	0	0	0	0		226.05	0	1.05	0	0	0	0	1.05
132.25	0	0	0	0	0	0	0						0			0	0	0	0	0	0	0	0	0		0	28.95	0	0	0	1.05	0	0
132.5	0	0	1.05	0	0	0	0						0			0	0	0	0	0	0	0	1.95	0		0	1.95	0	0	13.05	49.05	0	0
132.75	0	0	0	0	0	0	0						0			0	0	0	0	0	0	0	0	0		0	0	0	0	118.95	0	0	0
133	0	0	0	0	0	0	0						0			0	0	0	0	0	0	0	0	0		0	0	0	0	0	0	0	0
133.25	0	85.05	0	0	0	0	0						0			0	0	1.05	0	0	1.05	0	0	0		0	0	0	0	0	0	0	0
133.5	0	177	0	0	0	0	0						0			0	0	0	0	0	133.95	0	0	7.95		0	0	0	0	0	0	0	0
133.75	0	0	0	0	268.95	0	0						10.05			0	0	4.05	0	0	172.05	0	0	400.05		0	0	0	0	0	0	241.95	0
134	0	0	0	0	607.95	3	0						0			0	0	12	0	0	175.05	0	0	121.95		0	0	0	0	0	0	1.05	0
134.25	0	0	1.95	0	153	0	0						0			0	0	0	0	0	177	0	0	0		0	0	0	0	0	0	0	0
134.5	0	0	0	4.95	0	0	24						0			0	0	0	0	0	175.95	0	4.95	0		0	0	0	0	0	0	0	0
134.75	0	0	0	0	0	0	0						0			0	0	0	0	0	178.05	0	138	0		0	0	0	0	0	0	0	0
135	0	0	0	0	0	0	0						0			0	0	0	0	0	175.95	0	0	0		0	0	0	0	0	388.05	0	0
135.25	0	0	0	0	0	0	0						0			0	0	0	0	0	186	0	0	0		0	0	0	0	0	4.05	0	7.05
135.5	0	0	0	0	0	0	0						1.05			16.95	1.05	0	0	0	84	0	0	0		0	0	0	0	0	0	0	448.95
135.75	0	0	0	0	0	0	25.05						0			52.05	4.05	0	0	0	82.95	0	0	0		0	51	0	0	0	0	0	0
136	0	0	0	0	0	0	0						0			0	0	0	0	0	82.05	0	0	0		0	0	0	0	0	0	0	0
136.25	0	0	0	0	0	0	0						0			0	0	0	0	0	81	0	0	0		16.95	0	0	0	0	0	1.95	0
136.5	0	0	0	0	0	0	0						0			0	0	9	0	0	79.95	0	0	0		0	0	0	0	0	0	0	0
136.75	0	0	0	0	0	0	0						0			0	0	0	0	0	79.05	0	0	0		0	0	0	0	0	0	0	0
137	0	0	0	0	0	0	0						0			0	0	0	0	0	81	0	0	0		0	0	0	0	0	0	0	0
137.25	0	0	0	0	0	0	0						4.05			0	0	0	0	0	79.95	0	0	1.05		0	0	0	0	0	0	0	0
137.5	0	0	0	0	0	0	0						0			0	0	7.95	0	0	79.95	0	3	0		0	0	0	0	0	0	0	0
137.75	0	0	0	0	0	0	0						0			0	1.05	0	0	0	79.95	0	0	0		142.05	0	0	0	0	0	0	0
138	0	0	0	0	37.95	0	0						0			0	0	0	0	0	79.05	0	0	0		658.05	0	0	0	0	0	0	0
138.25	0	0	0	0	0	40.95	36						27			4.05	0	0	0	7.05	0	0	0	0		436.05	0	0	7.05	0	0	0	0
138.5	0	0	0	0	0	0	0						87			0	0	0	6	0	0	0	0	0		0	0	0	79.95	172.05	0	0	0
138.75	0	0	0	0	25.95	0	0						276			0	1.05	0	669	0	0	0	0	1.05		0	0	0	0	597	0	0	3
139	424.95	607.95	301.95	1041	7.05	39	67.95						0			507	130.95	33	670.95	366	907.95	7.95	100.05	0		4.05	501	498	151.05	873	289.05	519	9
139.25	831	940.05	877.05	807	802.05	921	0						0			466.05	642	13.05	712.95	1141.95	919.05	571.05	499.95	162		382.95	559.95	862.95	786	837	913.05	615	1.95
139.5	565.05	1099.05	976.95	1348.05	772.05	1123.95	0						247.95			354	889.95	1.95	286.95	708	867	1153.95	610.95	853.95		405	1120.95	1216.05	447	805.95	976.05	699	448.95
139.75	820.95	1111.95	570	994.05	1006.95	1131	1.95						943.95			826.95	814.05	1.95	832.05	906	738	1062	787.95	765		574.05	487.05	1141.05	1084.95	616.95	1198.05	832.95	682.95
140	892.05	1087.95	1119	1408.05	532.05	1210.05	648						952.05			607.05	715.95	0	564	759	675	1459.95	1042.95	526.95		1018.05	829.05	1047	717	727.05	1038	993	864
140.25	1024.95	994.95	654	1165.95	586.95	1225.05	151.05						939			787.05	490.95	258	871.05	1086	511.95	1291.95	853.05	1126.95		606	1108.05	820.05	1075.95	747	1143	789	750
140.5	753	1014	816	1146	469.95	1140	0						928.05			511.05	646.95	174	655.05	732	942	1002	364.05	402		532.05	1213.95	805.05	510	876	1026	583.95	322.95
140.75	1071	1012.05	1030.05	901.95	747	976.05	1.05						909			955.95	964.05	426	537	601.95	682.05	543	691.05	673.05		496.05	961.05	1249.95	589.05	462	961.95	988.95	826.95
141	799.95	772.95	784.95	1228.05	250.05	979.95	0						970.05			303	823.95	568.95	696	937.05	634.95	715.05	1000.05	1237.05		886.05	721.95	595.95	976.05	607.95	910.05	873	597
141.25	775.95	1129.95	466.95	964.95	727.95	1047	0						844.05			253.05	688.95	613.05	735	514.95	568.05	997.05	717	223.05		496.05	1039.95	844.95	517.05	564	1051.95	676.95	964.95
141.5	510	957	705	1275	490.95	999	337.05						805.05			621	945	460.95	193.95	841.95	928.05	646.95	114	490.05		535.05	979.05	703.95	754.95	553.95	1024.05	928.95	34.05
141.75	802.95	705	549	946.05	643.95	1080	0						949.05			484.95	996	0	456	685.05	921	1114.95	1032	691.05		559.95	1227	1111.95	606	582	925.95	1221	528
142	946.95	1072.95	594	1243.05	484.95	853.05	0						1003.95			892.05	618	6	256.95	591	715.05	808.95	1002	579		748.95	876	771	621	408	790.95	522	0
142.25	315	901.95	874.05	951	0	952.95	0						895.95			814.95	552	10.05	1.95	1063.05	106.95	885	730.95	1203		801	1051.05	669	610.95	916.95	1068	786	1.95
142.5	1000.05	918	498	616.05	0	888	0						828			871.05	874.95	0	118.95	343.05	0	1269	820.95	958.95		543	1276.95	729	778.95	421.05	817.95	568.95	1.95
142.75	813	1000.05	61.95	948	496.05	1270.05	214.95						942			795	919.05	636	0	906	409.05	961.95	865.95	276		790.95	471	532.95	621	502.05	1086	798	0
143	673.05	783	0	999	418.95	823.05	633						904.95			771	586.05	384	0	547.95	466.05	454.95	262.95	358.05		739.05	1164	1111.95	465	562.95	1144.05	399	0
143.25	625.95	993	0	892.05	739.05	919.05	154.95						798			931.95	267	588	0	553.05	727.05	777	700.95	0		319.05	885	406.05	585	4.95	823.95	0	1.05
143.5	579	948	0	1122	280.95	765	520.95						1065			624	360	262.05	0	729	508.95	939	700.05	25.95		661.05	985.95	0	486	130.05	733.95	0	0
143.75	837	621	0	1219.95	727.05	982.95	409.05						958.05			687	580.95	667.95	0	682.95	681	559.95	919.05	430.05		667.95	1342.05	171	166.05	724.05	1131	1.05	0
144	520.95	865.05	0	1054.05	475.05	889.95	1.95						877.05			520.95	27	100.95	0	616.95	559.05	18	427.95	1260		289.05	657	0	0	243	886.95	0	0
144.25	736.05	1140	259.05	1204.05	598.05	916.95	0						759			0	658.95	0	0	273	697.05	0	595.95	139.95		550.05	1018.05	0	0	802.95	970.05	0	0
144.5	955.95	1077	547.95	883.95	477	1153.95	268.95						958.95			103.05	12	367.95	0	0	627	0	1048.05	108		588	942	0	0	174	942	0	0
144.75	570	777	811.05	411	796.05	757.95	6						931.05			330	1.05	243	0	0	841.05	0	15	25.95		154.05	831	0	0	195	817.05	0	0
145	331.05	871.05	765	0	232.05	688.05	0						975			697.05	0	694.95	0	0	451.05	10.05	1099.95	0		1.05	1297.95	0	0	322.95	1045.95	429	562.05
145.25	324	702	700.95	0	127.05	844.05	0						933			463.05	0	334.05	13.95	0	4.95	933	889.05	0		0	127.05	0	43.95	0	1009.95	825	795
145.5	657	1104	706.95	186	0	933	541.95						874.05			520.95	0	483	595.05	0	0	1012.95	120	0		0	883.95	184.95	0	0	727.95	1.05	469.95
145.75	601.05	721.95	379.95	916.95	0	688.05	582						621			613.05	0	484.95	697.95	28.95	0	532.05	723	0		0	783	780	0	0	1123.95	0	798
146	724.95	652.05	742.95	921	0	646.95	379.05						1030.95			403.05	0	543	525	870	0	937.05	474	0		0	624	844.95	0	0	955.95	1.95	315
146.25	594	22.95	390	732	0	1251	511.95						763.05			219	0	264	0	477	49.05	843	1.95	0		0	439.05	978	169.95	0	357	0	760.05
146.5	648	0	913.05	771	0	781.95	160.95						877.05			0	0	624	0	832.05	1057.05	427.05	0	190.95		0	1.05	616.05	514.95	0	4.05	0	9
146.75	154.05	189	451.05	864	240	1134	0						847.95			0	0	160.95	0	483	613.05	57	0	1087.95		0	139.05	726	679.05	0	0	0	0
147	823.05	0	402	106.05	574.95	43.95	0						586.95			1.05	535.05	397.05	0	730.05	760.95	0	0	517.05		457.95	6	34.05	759	367.95	0	0	0
147.25	115.95	0	391.05	0	684	15	0						570			0	832.05	0	0	757.95	0	0	0	0		469.95	1.05	0	343.95	528	0	0	0
147.5	0	16.95	373.05	1.05	370.95	46.05	0						907.95			0	127.95	0	0	736.05	0	0	0	0		1000.95	0	0	795	709.05	0	0	0
147.75	0	1240.95	0	0	829.95	0	0						643.05			309	0	1.05	0	175.05	0	0	0	0		483	0	0	700.05	445.05	6	0	0
148	0	867	0	850.05	468	1.05	0						769.05			60	150	0	0	0	0	0	0	607.95		175.95	0	0	274.05	553.05	0	0	0
148.25	0	1069.95	0	1057.95	568.95	0	0						46.95			613.95	447	0	0	79.95	403.05	0	0	145.95		0	0	0	0	508.05	0	150	1.05
148.5	0	483	0	628.95	367.05	0	0						1.05			0	822	0	0	246	841.95	16.05	0	0		0	0	9	0	844.05	0	804	0
148.75	0	585	0	1071	481.05	0	0						1.95			67.05	468	0	0	676.95	658.05	346.95	0	10.95		4.95	0	588	0	481.95	693	703.05	0
149	0	403.95	0	895.95	526.05	46.95	0						0			636	558	0	427.95	862.95	528	957	238.95	796.95		862.05	0	511.05	166.05	402	988.95	799.05	0
149.25	22.95	633	297	526.95	340.95	256.95	0						0			634.95	301.95	0	412.05	337.05	415.05	754.05	496.95	201		67.95	706.95	391.95	823.95	304.05	679.95	0	0
149.5	742.05	72	550.05	280.95	438	427.95	4.05						0			631.05	262.05	1.95	508.05	0	204	432	445.05	694.05		0	706.05	496.95	213	259.05	688.05	88.05	175.95
149.75	535.95	400.95	283.95	529.05	369	88.05	501						0			93	346.05	480	325.95	0	0	598.05	390	652.05		76.95	670.05	660	522	174	793.95	562.05	277.05
150	337.95	259.95	460.05	873	499.05	1.05	325.05						0			736.95	130.95	349.95	901.95	0	0	4.05	903	406.95		811.05	373.95	592.05	583.05	513	721.95	862.05	522
150.25	445.05	0	457.95	19.95	328.05	1.05	484.95						0			909	580.95	396	318	0	252	588	568.95	1153.95		552	709.05	600	589.95	0	840	789	556.95
150.5	472.05	0	559.05	264	145.95	0	451.05						1.05			643.05	324	345	436.95	0	544.95	273	555	564		837	823.05	403.05	486	69	847.95	535.95	219
150.75	687	0	102	0	3	0	280.05						102			16.95	112.95	580.05	516	262.95	646.95	55.05	211.05	592.95		723	55.05	7.95	901.95	0	628.95	325.05	708
151	75	0	85.95	1.05	4.95	3	319.05						985.95			421.05	22.95	415.95	481.95	183	127.95	450	816	735		658.95	84	1.95	535.05	97.95	1171.05	604.05	1300.95
151.25	0	0	129	0	43.05	0	0						661.05			355.95	0	369	874.95	10.05	79.95	1.95	337.95	306		295.05	0	0	732	0	594	673.95	844.95
151.5	0	0	4.05	0	0	0	0						814.05			739.05	0	361.95	493.05	0	0	0	0	151.95		420	0	0	795	0	13.05	37.05	685.05
151.75	0	0	7.95	0	0	0	0						664.05			439.05	0	61.95	546	0	0	0	0	4.05		276	0	0	828	0	0	1.05	841.05
152	0	0	9	0	0	0	0						508.95			0	0	136.95	673.05	0	0	0	0	0		232.05	0	0	736.05	0	0	25.05	355.95
152.25	0	0	9	0	0	0	0						31.05			1.05	0	1.05	484.05	0	0	0	28.95	0		61.95	0	0	469.95	0	0	0	358.05
152.5	0	0	9	0	0	0	0						0			0	0	1.95	745.05	0	0	0	0	0		0	0	0	0	0	0	0	499.05
152.75	0	0	13.05	0	0	0	0						0			0	249	0	31.05	0	0	0	0	0		0	1.05	1.95	0	0	0	0	270
153	0	0	13.05	0	0	0	0						0			0	315	0	0	64.95	0	0	0	0		180	0	0	0	0	0	0	601.95
153.25	0	0	12	0	0	0	0						0			0	0	1.95	0	1.05	0	0	0	0		568.05	0	0	0	0	0	0	0
153.5	1.05	0	13.05	0	0	1.05	0						0			0	0	0	0	0	0	0	0	0		198	0	0	0	0	0	0	0
153.75	0	0	586.05	3	0	0	0						127.05			0	0	348	0	0	0	0	0	0		3	0	0	0	193.95	0	0	0
154	0	0	237	0	0	0	0						489			0	0	0	0	0	0	0	0	0		0	0	0	0	688.95	0	0	0
154.25	0	0	0	0	0	0	1.05						1.05			0	0	1.05	0	0	0	0	0	1.05		0	0	0	0	0	0	0	0
154.5	0	0	0	0	0	0	0						0			1.95	0	1.05	0	0	0	0	0	0		0	0	0	0	0	0	0	0
154.75	0	0	0	0	0	0	0						0			0	0	108	0	0	0	0	0	0		0	0	0	0	0	0	0	0
155	0	0	0	0	0	0	0						0			0	0	0	0	0	0	0	0	0		0	0	0	0	0	1.05	0	0
155.25	0	0	0	0	1.95	0	328.95						0			0	0	0	0	0	0	0	0	0		0	0	6	0	0	0	0	0
155.5	0	0	0	0	22.95	0	135						0			0	0	0	0	0	0	0	0	0		0	0	313.05	0	0	0	0	0
155.75	0	10.95	0	0	4.05	0	85.05						0			0	1.05	0	0	0	0	0	0	0		0	0	0	0	0	0	0	0
156	0	0	0	0	0	0	0						0			0	22.05	0	0	0	73.05	0	7.05	1.05		49.95	0	0	0	0	0	0	0
156.25	0	0	0	0	0	0	160.05						0			0	0	1.05	0	0	550.95	0	36	0		256.95	0	0	0	0	0	0	0
156.5	255	0	4.05	0	0	0	1.05						0			0	0	1.95	0	0	13.05	0	43.95	0		154.95	0	0	0	0	0	0	0
156.75	0	0	0	0	0	0	1.05						0			25.05	0	0	0	0	0	0	33	0		0	0	0	0	0	0	43.95	0
157	0	0	0	0	0	0	0						0			97.05	0	52.05	0	1.05	0	0	42	1.05		0	0	0	0	0	67.05	36	0
157.25	0	0	0	0	0	0	0						0			387	0	0	0	0	0	0	46.05	0		0	0	0	0	0	0	0	166.95
157.5	0	0	0	0	0	0	0						0			0	0	1.05	0	0	0	0	36	6		0	0	0	0	0	0	0	3
157.75	0	0	0	1.05	0	0	1.05						0			0	0	0	0	0	0	0	34.05	0		0	0	0	6	0	0	0	0
158	0	0	0	3	0	0	4.05						0			0	0	0	0	0	0	0	37.05	0		0	9	0	0	0	0	0	0
158.25	0	0	4.05	0	0	0	0						0			0	0	0	16.95	0	0	0	31.05	0		0	334.95	0	0	0	0	0	0
158.5	0	0	0	0	0	0	0						0			0	0	0	499.05	0	0	0	40.95	0		0	7.05	0	0	0	0	0	0
158.75	0	1.05	0	0	0	7.05	0						0			0	0	0	283.95	0	0	0	39	0		0	0	0	0	0	0	0	0
159	0	91.05	0	0	0	7.95	0						0			4.05	0	1.05	0	0	0	0	42	0		0	0	0	0	0	0	0	0
159.25	0	0	0	0	0	0	0						0			0	0	0	0	0	0	0	43.05	1.05		0	0	0	0	0	0	0	0
159.5	0	0	0	0	0	0	1.95						1.05			0	0	0	0	0	0	0	37.95	0		316.95	0	0	0	0	0	0	0
159.75	0	0	0	0	0	0	0						0			0	0	0	0	0	0	0	48	0		78	0	0	0	0	0	0	0
160	0	0	0	0	10.95	0	0						0			0	0	0	0	0	0	0	43.05	1.95		0	0	0	0	0	0	0	0
160.25	0	0	0	0	637.05	0	0						0			0	0	0	0	0	0	0	34.05	28.05		0	0	0	0	0	0	0	0
160.5	0	0	0	0	717	0	0						0			6	0	1.95	0	0	0	0	43.95	0		0	0	0	0	0	0	1.95	0
160.75	0	0	0	0	618	0	0						0			0	0	0	0	0	0	0	48	0		0	0	0	0	0	0	40.05	1.95
161	0	0	1.05	0	82.95	0	0						0			0	3	13.95	0	0	0	0	52.95	0		0	0	0	0	0	0	0	0
161.25	3	0	1.05	0	0	0	0						0			0	0	0	1.95	3	0	0	43.05	1.05		0	0	0	0	46.05	0	0	0
161.5	0	0	0	0	0	0	0						0			0	0	0	0	0	0	0	58.95	0		1.95	0	0	0	0	0	0	0
161.75	0	0	0	0	0	0	0						12			0	0	0	0	0	4.95	0	229.95	0		417	0	0	0	0	0	0	0
162	0	0	0	0	0	1.05	0						0			0	0	0	0	0	0	0	553.05	0		204	0	0	0	0	0	0	0
162.25	0	0	0	0	0	0	0						0			0	0	0	0	0	0	0	175.05	0		0	0	0	0	0	0	0	0
162.5	0	0	0	0	0	0	0						0			0	0	0	1.05	0	0	0	0	0		9	0	0	0	0	4.95	0	0
162.75	0	0	0	0	0	0	0						0			0	0	9	0	0	0	0	0	0		832.95	0	0	1.95	0	0	0	13.95
163	58.05	309	454.05	655.95	532.05	490.05	0						598.05			129	264	0	39	868.95	687	139.05	0	0		736.05	483	805.95	682.05	705	199.05	682.05	7.05
163.25	709.05	1138.05	1123.95	976.05	763.95	1039.95	265.95						655.95			739.95	691.05	0	598.05	957	853.95	1072.95	175.95	0		708	987	951	691.05	625.05	841.05	265.05	0
163.5	868.95	996	540	1305	807	1036.05	474						789			723	445.05	28.95	625.95	994.95	829.95	928.05	964.95	799.05		304.95	667.05	1068	669	858	1171.05	1075.95	205.05
163.75	868.05	1111.95	1095	1029	690	1314	562.05						1011			964.95	1012.95	405	765	982.05	982.05	946.05	850.05	999		666	1053	1054.95	894	874.05	940.95	636	826.05
164	865.05	1084.95	688.05	945	522	1077	216						985.05			768	573	268.05	732	853.05	661.05	973.05	481.95	438		631.05	664.95	901.95	946.05	363	1138.05	1231.95	795
164.25	627	1023	847.95	1251	739.95	1104	0						984			757.05	783	618	628.05	1153.95	817.95	1255.95	1045.95	816		460.95	1132.05	711	592.95	1027.05	1062	1102.05	805.95
164.5	937.95	997.05	802.95	1120.05	481.95	1089	0						1072.05			753	997.05	402	903	595.05	717	1144.95	1047	1219.95		667.95	780	1150.05	493.95	640.05	1054.05	796.95	660
164.75	772.95	1129.95	1104	1365	445.95	1045.05	0						855			1125	543	373.95	468	850.95	576	487.05	607.95	706.95		511.95	1195.95	423	643.05	471	825	771	265.05
165	822	766.05	844.95	1137	541.95	1155	0						1228.95			909	1140	763.05	480	1081.05	682.05	1198.95	714	471		396	715.05	496.05	853.05	886.05	961.05	1078.05	532.05
165.25	841.05	1060.05	601.95	1099.95	879	1075.95	0						823.95			1066.05	717	517.05	549	952.05	772.05	688.05	237	945		447	1003.05	631.95	577.95	532.95	972	817.95	472.95
165.5	733.05	724.05	1027.05	955.05	505.05	898.05	0						976.05			681	813	220.95	660	984	9	1029	1107	757.95		571.95	967.05	835.05	690	706.05	1170	1060.95	939
165.75	580.95	1062	586.05	1033.95	67.05	1087.95	1.05						1197			972	559.95	739.05	364.95	790.95	0	661.95	816	507		258	1072.05	526.05	478.95	492	900	828	706.05
166	913.05	832.95	874.95	1210.95	0	880.95	7.95						892.95			826.05	787.05	475.05	400.05	814.05	0	1140	142.05	459		640.05	826.95	28.95	415.95	748.95	1006.95	970.95	52.95
166.25	759	811.95	909	868.05	285	1045.95	763.95						765			741	610.95	244.05	213	843	312	538.95	835.05	817.05		267	661.05	1138.95	772.05	556.95	979.95	673.95	0
166.5	520.05	936	522	1177.95	633	1045.05	637.95						990			460.95	1062	0	43.05	637.05	871.95	934.05	1081.05	415.95		610.05	892.95	540	655.05	513	1183.95	478.95	1.05
166.75	897	1065	48	1080	742.05	1222.05	643.95						1054.05			805.95	300	118.05	0	844.95	319.95	1086	144	34.95		6	1186.95	996	568.95	912	886.95	139.95	0
167	702	904.05	1.05	949.95	396	846	223.05						930			1030.05	880.05	375	0	813	1087.05	774	526.05	0		0	643.95	384	640.05	688.95	1030.95	0	6
167.25	778.05	820.05	0	769.05	0	793.95	0						774			865.05	232.05	321	0	804	426	316.95	1024.05	0		0	217.95	558	525	384	1140	0	0
167.5	466.05	961.95	0	1062	28.05	757.05	39						808.95			838.05	6	702	0	760.05	534	813	202.05	0		0	996	409.05	189	1.05	939	1.05	0
167.75	844.05	940.95	223.05	1045.95	0	913.95	688.95						1114.05			534	1.95	145.95	0	687	862.05	633	0	0		1.95	1212	3	0	0	571.95	0	0
J	Interdaily stability of DD
Tme (hours)	Control															Resilient										Susceptible
0	775.05	1060.95	868.05	661.05	0	907.05	0						669			667.05	0	0	7.05	826.05	619.05	1165.95	0	0		399	520.05	0	0	0	1135.05	0	0
0.25	543	781.05	1030.95	907.05	418.05	1162.05	1.05						978			655.95	0	1.05	0	940.05	430.05	297	0	0		472.95	610.05	0	0	0	967.05	1.05	0
0.5	759	966	760.05	250.95	679.95	763.05	0						810			666	0	0	0	592.05	6	354	0	199.05		567	1213.05	0	19.95	0	1099.95	0	0
0.75	673.05	417	802.95	619.05	649.95	768	0						814.95			639	0	0	0	685.95	471	876	762	1165.05		747	1243.95	0	655.95	0	1035	0	0
1	598.05	1291.05	580.05	0	433.95	976.95	0						840			337.05	0	678	0	981	72	135	889.05	448.95		690	346.95	0	832.05	0	846	0	0
1.25	295.95	1092	652.05	0	595.95	534	0						889.95			787.05	0	387	1.95	469.05	0	0	352.95	144		250.05	238.95	1.05	585	240	864	222	13.05
1.5	0	831	820.95	0	535.05	478.05	0						1128			736.05	0	337.95	0	835.95	1.95	1.05	1153.95	64.05		376.05	925.05	0	582	456	1098	759	906
1.75	636	835.95	748.05	0	411	715.95	0						808.95			372	706.05	88.95	0	619.95	0	0	535.95	0		540	16.05	244.95	684	771	667.05	652.05	799.05
2	844.05	1144.05	871.95	0	354	1015.05	0						795			181.05	618	0	0	268.05	0	0	586.05	0		75	0	940.95	282	622.95	1215	636	577.95
2.25	718.95	657	127.05	0	427.95	801	0						703.05			0	619.05	0	0	10.95	0	0	187.95	0		0	12	694.95	679.95	298.95	691.05	124.05	199.05
2.5	639	937.05	772.05	1023	760.05	891	0						1063.95			0	253.05	1.05	448.95	0	0	0	24	0		0	0	700.95	3	118.95	472.05	0	0
2.75	199.05	1050	402	850.05	292.95	223.05	456						753			0	1.05	0	715.95	0	400.95	0	24	0		13.95	3	4.05	0	430.05	73.95	0	0
3	261	846	487.05	1318.95	336	4.05	307.95						489			0	0	69	670.05	0	925.05	0	4.05	0		0	0	0	0	0	0	0	0
3.25	13.05	532.95	433.05	934.95	10.95	3	0						223.95			0	0	0	0	0	741	37.05	4.95	1.05		0	0	0	0	0	0	0	0
3.5	4.05	223.05	499.95	796.05	0	0	1.05						0			0	0	0	0	0	853.95	1093.05	7.95	0		0	0	1.95	0	0	0	0	0
3.75	109.05	1099.05	1.95	892.95	0	0	0						0			0	0	0	1.05	0	565.95	441	4.95	0		0	0	33	0	7.95	0	0	0
4	0	727.05	0	484.05	0	0	0						0			0	102	0	0	108	0	1006.05	7.05	0		0	0	40.05	0	804	0	0	0
4.25	0	168	0	715.05	0	0	0						0			0	406.95	0	0	516	0	547.95	6	0		6	0	400.95	0	310.95	0	0	0
4.5	0	207	0	672	285	0	0						0			0	553.05	0	0	784.95	0	697.05	43.05	0		370.05	0	769.05	0	811.95	0	0	0
4.75	0	0	1.05	445.95	267	0	1.95						0			4.05	678	0	0	513	424.05	606	682.95	922.05		193.95	0	943.05	666	327	652.95	1164	0
5	13.95	0	0	450	430.95	1.05	145.05						0			801	294	16.95	402	639	529.05	120	990	931.95		190.95	231	493.95	447	859.05	1038	618	0
5.25	502.05	1.95	0	400.05	537	10.05	372						0			730.95	180	3	675	685.05	670.95	127.05	916.95	514.95		244.05	69	748.95	352.95	187.95	886.05	598.05	0
5.5	727.95	0	267	598.05	271.95	7.95	0						0			493.05	309	1.05	831	670.95	856.05	510	13.95	565.95		151.05	414	778.05	769.95	415.95	859.05	1005	178.95
5.75	772.95	0	667.95	982.95	543	0	0						0			546	226.05	1.05	532.05	841.05	555	337.95	459	282		0	402	451.95	457.95	682.95	913.95	693	309
6	592.05	0	490.05	870	178.05	0	0						0			616.95	610.05	255	742.95	772.05	316.95	76.95	408	1078.05		25.05	772.05	184.95	297	519	777	736.95	391.05
6.25	868.05	268.05	595.95	609	676.95	0	0						0			433.95	37.95	583.95	634.05	199.05	561	624	712.95	595.05		571.05	657	486	508.95	211.05	742.95	697.95	529.05
6.5	238.05	754.05	322.05	510	387	0	0						241.05			751.95	499.95	462	684	157.95	109.05	157.95	106.05	615		418.05	654	165	802.95	1.05	807	465	613.95
6.75	601.05	301.05	568.95	1.95	28.05	9	0						798			451.05	16.95	631.05	498	1.05	861	814.05	364.05	430.95		259.95	427.05	259.95	172.05	0	895.05	247.95	342
7	252	601.95	501	64.95	21	0	0						982.95			634.95	16.95	30	622.95	286.05	535.05	433.05	930	814.95		685.05	267	636	124.05	15	927	369	1207.05
7.25	442.05	0	229.95	1.95	33	0	0						603			697.95	0	403.95	640.05	703.95	373.95	117	670.95	345		249	124.95	79.05	289.05	0	238.95	199.95	658.95
7.5	306	0	367.95	0	0	0	0						784.95			472.05	0	442.05	562.05	70.95	715.05	4.05	1.05	427.95		570	16.05	0	250.05	0	0	577.95	103.95
7.75	82.95	0	339	0	1.05	0	0						513			702	22.95	349.05	513	0	0	0	0	145.95		334.95	6	63	1.05	0	0	397.05	793.05
8	45	0	127.05	1.95	0	0	0						478.95			301.95	667.05	574.95	541.05	0	0	0	0	37.95		0	4.95	0	0	0	0	1.05	760.95
8.25	1.95	0	27	0	0	0	0						0			24	687	301.05	22.05	0	0	0	0	16.95		0	22.05	0	0	0	0	0	514.95
8.5	0	0	16.05	0	0	0	484.05						0			511.05	1.95	0	142.05	0	25.95	0	0	19.05		0	3	0	0	0	0	0	3
8.75	0	0	0	0	0	0	516						0			9	0	0	321	0	4.05	0	0	0		0	0	0	0	0	0	0	0
9	19.95	0	0	0	0	0	520.95						55.95			3	0	0	0	0	88.05	0	0	0		0	0	0	0	0	0	0	0
9.25	0	0	0	0	0	0	352.05						0			0	0	0	0	0	96	0	0	0		0	0	0	0	0	0	0	0
9.5	0	0	0	0	0	0	0						0			0	0	0	1.05	0	0	0	0	0		0	0	0	0	0	63	0	0
9.75	0	0	0	0	0	0	0						0			0	0	0	0	0	97.95	0	0	0		0	0	0	0	0	13.95	0	0
10	24	0	0	0	0	0	0						0			0	0	0	0	0	0	0	0	0		0	0	0	1.05	0	10.05	0	0
10.25	0	31.05	0	0	0	0	0						1.95			0	0	0	0	0	0	0	0	1.05		0	0	0	4.05	0	10.05	0	0
10.5	262.05	0	0	0	0	0	0						0			0	0	0	0	0	0	0	0	0		154.05	0	0	0	0	7.95	0	0
10.75	21	0	0	0	79.95	0	49.05						0			0	562.05	0	0	0	0	0	0	0		118.95	0	204	0	0	7.05	0	0
11	0	0	0	0	31.95	0	1.95						0			0	196.05	0	0	0	0	0	0	1.05		0	0	289.95	0	0	10.05	16.05	0
11.25	0	0	0	0	7.05	0	10.95						0			0	4.05	1.05	0	217.05	0	0	0	1.05		0	127.05	1.95	0	763.95	7.95	30	0
11.5	0	0	0	0	0	0	199.05						16.95			0	0	0	0	909	0	0	0	0		0	408	0	0	394.95	7.95	0	0
11.75	0	0	22.95	1.05	0	0	0						532.05			0	0	0	0	483	0	0	0	0		0	7.05	0	0	7.05	4.05	0	0
12	0	0	513	564	0	0	0						168			0	0	0	0	0	0	0	34.05	0		0	0	0	0	0	7.05	0	0
12.25	1.05	0	45	954	0	0	0						0			0	0	0	0	0	0	0	0	0		0	0	0	385.95	0	7.95	0	0
12.5	0	0	4.95	4.95	0	0	0						0			0	0	0	436.95	0	0	0	0	0		0	0	0	811.95	0	10.05	0	1.95
12.75	0	0	0	0	0	0	0						0			0	0	0	739.95	0	0	0	0	277.95		0	0	0	7.05	0	7.95	0	442.95
13	0	0	0	0	0	0	0						0			85.05	0	0	352.95	0	0	0	0	151.95		0	0	0	15	0	4.95	0	87
13.25	0	0	0	0	0	0	0						0			346.95	0	0	0	0	0	0	0	0		10.95	0	0	0	0	3	0	0
13.5	0	0	0	0	0	0	0						0			1.95	0	0	1.05	0	3	0	1.95	0		147	0	0	0	0	1.05	0	0
13.75	0	0	0	0	0	0	0						0			0	0	27	0	0	601.05	31.05	0	0		0	0	0	0	0	0	0	0
14	0	120	0	0	0	0	0						0			0	0	0	0	0	625.05	0	0	0		0	0	30	0	0	0	0	0
14.25	0	28.05	1.05	0	0	0	0						0			0	16.95	0	0	0	1.05	0	0	0		0	0	313.95	0	0	0	0	0
14.5	0	0	0	0	0	1.05	0						0			0	0	0	0	0	82.05	0	0	0		0	0	1.05	0	7.95	1.05	0	0
14.75	1.95	0	0	0	0	0	0						0			0	0	0	0	0	0	0	256.95	0		0	0	0	0	0	0	7.95	0
15	0	0	0	0	0	0	0						0			0	0	0	0	0	0	3	172.05	0		0	15	0	0	0	0	0	0
15.25	0	0	0	0	0	0	0						0			0	0	0	0	0	0	0	0	0		0	0	0	0	0	0	0	0
15.5	0	0	0	0	0	0	0						0			12	0	0	0	0	0	0	0	0		0	0	0	0	0	0	0	0
15.75	0	0	51	0	0	0	0						1.05			0	0	0	0	0	0	0	0	0		0	0	0	0	0	0	0	0
16	0	0	43.05	0	0	0	0						0			0	0	0	0	0	0	0	0	1.05		0	0	0	0	0	0	0	0
16.25	25.95	0	0	0	0	0	1.05						0			0	0	1.95	0	0	0	0	0	0		0	0	1.05	0	0	0	0	7.95
16.5	64.05	0	0	0	0	0	0						0			0	0	0	0	0	0	0	0	0		1.05	0	0	64.95	0	0	0	0
16.75	0	0	0	0	0	0	0						0			0	0	18	0	0	0	0	0	0		180	0	0	0	0	0	0	0
17	0	0	0	0	88.95	0	0						0			0	0	18	0	0	0	0	0	1.05		295.05	0	0	0	0	0	0	0
17.25	0	0	19.05	1.95	978	0	0						0			0	0	0	0	6	0	0	0	0		0	0	0	0	0	0	0	0
17.5	0	0	39	0	897	0	0						0			0	226.05	0	0	0	0	0	0	1.05		0	0	0	0	0	1.05	0	0
17.75	0	0	0	0	354	0	0						0			0	712.95	0	0	0	126	0	0	79.05		0	0	0	0	0	0	0	0
18	0	0	0	0	24	0	0						0			238.05	1.95	0	0	0	222	0	0	37.05		0	0	0	0	730.95	0	0	0
18.25	0	0	0	1.05	0	0	0						0			625.95	0	0	0	0	7.05	0	0	28.95		241.05	0	0	0	768	0	0	0
18.5	0	94.05	0	0	0	0	348						0			820.05	0	0	0	739.05	97.95	0	0	25.95		517.95	1.05	1.95	268.95	1002	228	0	0
18.75	0	0	1.05	333	0	0	385.05						0			1029	580.05	0	0	1105.05	433.95	52.05	0	34.05		438	13.05	958.05	438	112.05	0	0	0
19	0	64.95	279	1288.95	133.95	0	454.95						244.05			502.05	643.05	0	958.05	955.95	654	0	0	4.05		0	1.05	775.95	0	1057.05	0	46.05	1.95
19.25	147	1195.05	978	1089	354	10.95	0						628.05			0	571.05	0	964.95	886.95	1000.05	240	835.95	607.05		387	871.05	1042.95	0	724.05	490.05	714	3
19.5	1021.05	1135.95	1017	1401	775.05	808.05	0						1069.05			0	922.05	0	526.95	822	955.95	859.05	619.95	742.05		246	1218	733.95	745.95	760.05	832.05	897	138
19.75	729	1060.95	871.05	1015.05	793.05	952.95	0						1033.05			0	627	0	1084.05	877.95	777	1171.95	1125	1048.95		613.05	583.95	768	1117.95	1120.95	1015.95	718.95	1066.95
20	1018.95	1252.95	942	994.05	667.05	1182	0						1050			724.95	754.95	502.05	828	1171.95	643.05	844.95	1029	580.95		730.05	1132.95	895.05	844.05	810	967.05	1174.05	547.95
20.25	688.05	1027.95	897	934.05	655.95	1213.95	0						1014			1144.05	658.05	514.95	787.95	874.95	889.05	1086	628.05	658.95		586.05	906	634.95	688.05	916.95	1120.05	324	495
20.5	1024.05	946.95	990	1218	610.95	1171.05	0						1102.95			885	0	466.95	993	1053	514.95	562.95	963	852		721.95	1282.95	763.05	1212	1024.95	916.95	1090.05	853.95
20.75	838.05	1201.95	796.05	1123.05	727.05	1243.95	0						1015.95			684	0	0	628.05	829.95	619.95	1054.05	673.05	1174.95		438	814.05	766.95	627	652.95	1135.05	763.05	550.95
21	856.05	796.95	822	1033.95	313.95	1000.95	222						784.05			556.05	421.05	0	798	745.05	483	828	648	715.05		979.95	1192.95	58.95	616.05	994.05	1024.05	1095	684
21.25	756	1005	982.05	754.05	718.95	732	87						945			966	759	0	619.95	895.95	0	1051.05	1092	1395		688.95	615	0	874.05	520.95	1077	840	862.95
21.5	643.05	796.05	577.05	1278	828	826.95	0						1140			547.95	684	0	165	691.95	0	672	394.95	471		865.95	1338	0	751.95	1002	1080	1072.05	61.05
21.75	991.95	724.95	841.05	969	376.05	1030.05	0						802.05			745.05	988.95	0	577.95	718.95	0	1045.05	553.05	682.05		25.05	1005	69	555	427.05	1126.95	429	129
22	612	1005	850.95	1075.05	855	801	576						867			733.05	624	141	817.05	904.95	0	601.95	538.95	961.05		805.05	886.05	1066.05	612	799.05	994.05	1237.05	4.05
22.25	847.05	1117.95	727.95	855	0	1077	655.95						982.05			625.95	775.95	775.95	1.95	1111.95	186	871.95	634.95	381		790.05	826.95	964.95	703.95	424.95	1231.05	153	0
22.5	982.95	792	813	943.05	0	1248	358.95						931.95			661.05	1060.05	280.95	445.95	514.95	945	751.05	703.95	958.95		580.95	1122	43.05	805.95	301.05	1107	742.05	3
22.75	439.05	1006.95	1065	1150.05	0	748.95	781.95						858			564	157.95	892.05	346.95	867	793.95	988.95	466.95	370.05		27	397.05	1096.95	511.95	352.95	1144.05	730.05	1.95
23	741	916.05	229.05	874.05	858	868.05	574.95						1224			565.95	6	213	0	757.05	819	838.95	0	754.95		712.95	0	85.05	589.05	0	679.95	720	0
23.25	838.05	520.05	0	274.95	687	1057.95	108						784.95			312	1.05	0	31.95	697.95	709.95	1141.95	0	922.95		0	24	775.05	322.05	0	1030.95	0	0
23.5	993	1252.05	3	960	754.05	1003.95	1.05						919.95			1017	0	0	0	828	711	604.05	814.05	36		0	1078.95	13.95	4.95	0	928.95	0	0
23.75	691.05	729	1.95	1168.05	205.05	699	0						808.05			439.05	0	0	0	736.05	637.05	1075.95	604.95	0		0	694.05	0	0	1.05	1258.05	0	0
24	759	945	4.05	496.05	769.95	702	0						961.05			775.95	0	0	0	1065	498	544.95	796.05	0		0	844.95	0	0	0	877.95	402	0
24.25	855	1078.05	3	472.05	561	259.95	0						829.05			588	0	414	0	543	852	349.05	469.95	0		0	1015.95	0	0	0	894	244.05	0
24.5	925.05	1050	1.05	0	742.95	877.05	0						972			516	0	615	0	379.95	630	748.05	1303.05	0		0	577.05	0	0	0	1207.05	346.95	0
24.75	931.05	898.95	0	0	766.05	1216.95	0						913.05			645	0	501	0	702	52.95	1021.95	603	163.05		0	1141.05	4.05	0	0	753	0	4.05
25	754.05	670.05	271.95	1.95	346.05	694.95	0						654			889.95	531	751.95	0	847.95	58.05	619.95	787.95	904.05		0	544.05	712.95	0	0	712.05	0	0
25.25	895.95	739.95	934.05	0	670.05	1201.05	741						1035			742.05	352.95	30	0	769.95	148.05	214.05	385.95	826.05		639	1216.95	693	313.95	91.95	946.05	0	1.95
25.5	807	754.95	1024.95	0	643.05	1144.05	369						1033.95			76.05	808.05	811.05	0	502.95	0	28.05	886.95	853.05		835.05	1246.05	1219.95	672	991.05	1015.05	0	1.05
25.75	549	79.95	151.05	0	621	52.05	655.95						820.95			7.05	796.95	139.95	0	715.95	0	10.95	319.05	352.95		748.05	48	541.95	856.95	532.05	601.05	0	0
26	1123.95	0	1048.05	0	394.05	351	411						1093.05			0	16.95	52.05	0	666	0	0	684	0		424.95	414	460.95	915	472.05	381	0	0
26.25	604.95	0	663	429	753	862.05	571.05						706.05			0	13.95	0	0	1.05	0	0	46.05	0		520.95	0	7.05	211.05	714	216	4.05	0
26.5	993	0	1072.95	928.05	235.05	4.05	76.95						762			0	0	0	0	0	0	0	28.95	0		0	1.95	0	118.95	592.95	0	1.05	0
26.75	364.95	0	400.95	1297.95	567	0	1.05						877.05			0	0	0	0	0	0	0	22.05	0		0	4.05	0	0	748.95	0	0	0
27	0	0	766.05	730.05	493.05	0	0						676.95			0	0	1.05	0	0	583.95	0	15	0		0	0	0	0	0	0	0	0
27.25	0	0	781.95	1134	453	0	0						903			0	0	0	0	0	1023	0	9	0		0	0	0	0	0	0	0	0
27.5	0	0	423	637.95	78	0	0						561			0	0	0	0	0	753	118.05	13.05	0		0	0	685.05	0	0	31.05	0	0
27.75	0	213	13.95	1039.95	0	0	0						589.95			0	700.95	0	0	1.05	871.95	712.95	16.05	0		0	0	969	0	0	0	0	0
28	28.05	976.05	4.95	1041	0	70.95	0						925.95			0	289.95	0	0	9	325.05	973.05	15	514.95		0	0	0	18	0	0	0	0
28.25	913.95	1279.05	0	229.95	0	883.05	0						790.95			0	826.05	0	0	0	124.05	445.05	15	435		0	0	0	487.05	0	25.05	0	0
28.5	712.95	946.05	0	661.95	0	976.05	0						865.05			0	655.95	0	0	0	36	75	327	370.05		115.95	0	0	529.05	43.05	822	370.95	0
28.75	808.95	991.05	0	954	0	346.05	0						826.05			1.05	243	0	232.05	0	64.95	0	886.95	16.05		229.95	0	487.05	1066.05	411	1020	754.95	0
29	790.95	837	0	238.95	0	673.05	546						571.05			529.95	0	0	642	463.95	133.05	150	946.95	0		349.05	82.95	688.95	625.95	436.95	1126.05	345	0
29.25	829.05	781.05	0	778.05	21	43.95	360						526.05			172.05	0	36	496.05	952.05	805.95	178.05	462	0		498	924	937.95	649.95	550.95	967.95	0	3
29.5	801	696	0	792	697.95	34.05	663						171			495	0	420	568.05	835.05	436.05	937.05	511.05	667.05		0	583.95	724.95	429	532.95	724.95	0	0
29.75	582	328.05	0	588	414	40.05	597						0			1015.05	780	427.95	480	631.05	3	31.95	1093.95	442.05		4.95	1129.95	646.95	769.95	478.95	516	550.95	1.95
30	816	955.95	502.95	934.05	543	0	363						0			301.05	178.95	328.95	840	876	0	556.95	310.05	670.95		301.95	529.95	465	325.05	447	799.95	850.05	1.95
30.25	154.95	222	598.95	630	622.05	0	537						0			879	316.95	712.95	303	820.95	0	717	771	691.95		634.95	519	669	666	670.05	667.95	675	465
30.5	462	226.05	547.95	547.05	535.95	0	282						0			535.95	577.05	376.05	771	927	741	628.05	717	807		75	46.95	250.95	702	153	922.05	604.05	1071
30.75	712.05	7.95	583.95	354	417	0	498						0			451.05	448.95	265.95	463.05	457.05	616.95	279	163.95	556.05		756	66	289.05	426	13.95	492	250.95	339
31	238.05	0	627	310.95	100.95	0	48						0			772.05	4.95	271.05	43.95	817.05	418.05	475.95	346.95	102		169.05	844.05	265.95	714	0	661.05	445.95	787.95
31.25	139.95	0	562.95	1.05	0	0	154.95						0			571.05	6	445.95	564	51	939	33	60	198		250.05	136.05	769.95	106.95	0	141	271.95	799.05
31.5	163.95	0	223.95	1.95	0	0	0						0			253.05	1.95	451.05	511.05	27	367.05	37.95	0	528		301.95	18	475.05	156	0	0	625.05	196.95
31.75	0	0	655.05	3	0	0	0						0			322.95	0	657	294	4.05	246	0	0	31.05		0	0	7.95	583.95	0	0	10.05	7.05
32	0	0	364.95	1.95	0	0	0						0			9	0	27	205.05	0	58.05	0	0	0		0	21	7.05	0	1.05	0	6	3
32.25	0	0	298.05	1.95	0	7.95	0						0			3	7.05	754.05	211.05	0	0	0	0	0		0	0	1.05	1.05	0	247.95	1.05	0
32.5	0	0	13.95	3	0	1.05	0						0			0	22.05	166.95	465	0	10.95	0	0	0		0	1.95	0	1.95	0	48	3	0
32.75	0	0	19.05	1.05	0	0	0						0			0	1.95	1.95	139.05	0	4.95	0	0	0		0	0	0	0	0	0	0	0
33	0	0	4.05	1.95	0	0	0						339			0	1.05	0	27	0	0	0	0	0		0	0	0	0	0	0	0	0
33.25	0	4.95	1.95	0	0	0	0						225			0	0	0	0	0	0	0	0	0		0	0	0	0	0	0	0	0
33.5	0	0	0	1.05	34.95	0	7.95						0			0	0	0	0	4.95	0	0	0	0		0	0	0	0	0	0	0	0
33.75	0	0	0	1.95	7.05	0	117						0			0	0	1.05	0	721.05	0	0	0	0		0	0	0	0	0	0	0	0
34	0	0	0	1.95	0	0	0						0			0	0	0	1.05	840	0	0	0	0		0	0	0	0	0	0	0	0
34.25	0	0	0	1.95	0	0	0						0			0	0	0	0	244.95	166.95	0	19.95	0		0	0	0	0	0	0	0	0
34.5	0	0	6	3	0	3	0						0			0	0	0	0	0	333	0	0	0		0	0	0	0	0	0	0	0
34.75	0	0	0	1.95	0	0	0						0			3	0	1.95	0	0	3	0	0	0		0	0	0	0	0	214.95	0	0
35	0	0	0	3	0	0	0						0			0	0	0	0	0	0	316.95	0	0		0	0	0	0	0	520.05	0	0
35.25	0	0	0	1.05	0	0	0						0			0	0	0	0	0	0	18	0	0		432	1.05	0	0	0	111	0	0
35.5	97.95	0	0	22.95	1.05	0	0						205.05			0	0	0	0	0	0	39	0	22.05		3	0	0	88.95	0	0	21	187.05
35.75	91.05	0	0	778.05	0	0	0						268.05			0	0	0	0	0	0	0	0	499.95		0	0	0	757.95	0	0	3	285
36	9	0	0	7.05	0	0	0						0			13.05	186	0	0	0	0	0	0	316.05		0	0	0	942	0	0	33	388.95
36.25	0	0	0	0	0	0	0						0			4.05	1.95	46.95	613.05	0	0	0	0	0		0	0	139.05	324	0	0	0	10.95
36.5	0	0	0	0	0	163.05	0						0			0	0	0	163.95	0	0	0	0	15		0	0	64.05	0	0	0	0	1.95
36.75	0	0	0	0	0	649.05	0						0			0	0	0	0	0	0	0	0	0		0	0	0	0	0	0	0	0
37	0	0	4.05	0	0	96	0						0			0	0	0	0	0	0	0	0	0		0	0	0	0	0	0	0	0
37.25	0	0	7.95	0	0	0	0						0			0	0	0	0	0	0	0	0	0		0	241.95	0	0	490.95	0	0	0
37.5	0	0	0	0	0	0	0						0			0	0	0	0	0	0	0	0	0		0	60	0	0	835.95	0	0	0
37.75	0	0	0	0	0	0	0						0			0	0	1.05	0	0	0	0	0	0		0	6	0	0	0	0	0	0
38	0	1.95	0	0	0	1.95	0						0			0	0	0	0	0	0	0	0	0		0	0	0	0	0	0	1.95	0
38.25	0	0	0	0	0	0	0						0			0	0	0	0	34.95	0	0	0	0		0	0	0	0	0	0	0	0
38.5	0	0	0	0	0	0	0						0			0	0	0	0	0	0	0	0	3		106.05	0	0	0	0	0	0	0
38.75	0	0	0	0	0	0	0						0			0	0	0	0	0	0	0	0	7.95		0	0	0	0	0	0	0	0
39	0	0	0	0	0	0	0						0			4.05	0	0	0	0	19.95	0	0	0		0	0	0	0	0	0	0	0
39.25	0	0	0	0	0	1.95	0						0			0	0	0	0	0	555	0	0	0		0	0	0	0	0	6	0	0
39.5	0	0	0	0	0	3	0						0			0	0	0	1.05	0	1.05	0	0	0		0	0	0	0	0	21	0	0
39.75	94.05	265.95	0	0	0	0	0						0			0	0	0	0	0	25.05	0	0	0		0	0	0	0	1.95	0	0	0
40	0	97.95	0	0	30	0	0						0			0	0	0	0	0	0	0	0	0		67.95	0	0	0	0	0	0	0
40.25	0	229.95	0	0	0	0	0						0			0	0	0	0	0	0	0	0	0		562.05	0	0	0	0	0	0	0
40.5	0	0	0	0	0	0	0						0			3	0	0	0	0	0	0	0	0		0	0	0	0	0	0	0	19.05
40.75	0	0	52.05	0	0	0	0						0			0	0	0	0	0	0	0	0	0		0	0	0	0	0	0	0	7.95
41	0	0	132	0	0	0	0						0			0	106.05	9	0	0	0	0	0	0		0	0	0	0	0	0	0	0
41.25	0	0	0	0	10.05	0	0						0			0	289.05	0	0	0	0	0	9	0		0	0	0	0	0	0	0	0
41.5	19.05	0	0	0	0	0	1.05						0			0	0	0	0	0	10.95	0	0	0		0	0	0	0	0	0	0	0
41.75	0	0	0	0	0	0	1.05						0			0	0	0	0	10.95	0	16.05	0	0		501	0	0	0	333	0	0	0
42	0	0	0	0	0	0	75						0			0	0	0	0	306	0	0	0	0		568.05	0	0	0	1078.95	0	0	7.05
42.25	0	0	0	0	0	0	0						0			0	0	0	0	889.05	0	0	0	0		781.95	0	0	255	589.95	0	0	1.05
42.5	0	103.05	0	1050	394.05	19.95	0						0			321	721.05	0	234	1086	367.95	0	0	0		241.95	0	784.95	640.95	715.05	0	0	0
42.75	0	814.05	0	609	876	1063.95	0						0			820.95	379.05	0	622.05	790.95	693	156	49.05	0		0	495	1038	0	1075.95	444	418.95	157.05
43	145.05	964.95	744	1342.95	760.05	1017	0						0			693	507	103.05	654	979.95	343.05	859.95	987	973.95		75	775.95	1174.05	0	916.05	1150.95	309	424.95
43.25	805.95	1096.95	1135.95	778.05	775.95	1146	0						859.05			789	816	0	537	1081.95	1153.95	718.95	669	36		789	1164	637.05	1117.95	1146	1099.05	673.95	604.05
43.5	334.95	928.05	664.95	1224	747	1317	0						976.95			1132.95	712.05	0	610.05	717	453	1186.05	937.05	1126.95		660	783	1165.95	1003.95	816	1164	646.95	166.05
43.75	811.05	1014	1159.95	1225.05	219	847.95	412.05						1107			481.95	753	175.05	708	789	1047	925.95	700.05	1144.95		943.95	1234.05	619.95	985.95	589.05	973.05	978	510
44	1096.05	1162.95	474	994.95	913.05	1108.95	709.95						1074			979.95	987	667.05	714	1044	658.05	898.95	984	451.95		640.05	940.05	1027.95	559.05	1132.95	1231.05	667.95	1093.95
44.25	859.05	1104	1072.05	622.05	564	1045.95	445.05						943.05			853.05	640.95	474	589.05	883.95	979.05	1132.95	631.95	1242		514.05	826.05	955.95	991.95	772.95	1066.05	1143	840
44.5	856.95	862.95	907.05	1147.95	816	1147.95	550.05						1078.95			720	798	459	501	864	708	852	898.05	246		769.95	1339.05	964.95	919.05	702	979.95	771	324
44.75	1086	1056	1060.05	1251	709.05	736.95	465						844.05			561	979.95	184.05	738	733.95	0	1050	175.95	0		808.95	576	895.95	997.95	868.05	1168.05	562.95	616.05
45	954	967.95	429	724.05	631.05	1152	490.95						1000.95			624	624	637.05	1.05	928.05	0	781.05	0	0		520.95	1044	586.05	693	793.95	928.05	616.95	847.05
45.25	750	1161	1129.05	793.95	127.05	1114.05	571.05						1224			582	589.95	0	882	664.95	223.95	706.05	0	0		349.05	1380	397.05	1036.95	672	1053	1108.95	0
45.5	1048.95	912	682.95	907.95	0	874.05	25.05						910.95			862.95	868.95	687	397.05	901.95	673.95	744	550.95	565.05		751.05	669	703.95	349.95	541.05	1093.05	526.95	673.95
45.75	903	801	705	1095	46.95	1219.95	0						951			385.95	505.95	456	199.95	348	774	712.05	1098	669		385.95	918	724.95	1060.05	231	1062	591	0
46	877.05	1036.95	966	967.95	655.05	955.95	1.95						1003.05			982.95	693	388.05	900	1065	849	360	717	931.95		928.05	636	529.05	613.95	0	1042.95	543	0
46.25	910.95	1195.95	613.95	1092	907.05	786	730.95						943.95			348	976.95	570	271.95	768	670.95	628.95	832.95	1096.05		484.95	751.05	34.95	1066.05	0	973.05	0	682.95
46.5	892.95	688.05	721.05	838.05	388.95	721.05	285						958.95			882	721.05	0	736.05	691.05	774	268.05	457.05	924		609	1089	3	691.05	0	1144.95	0	1078.05
46.75	676.05	1048.05	861	715.95	661.05	1093.05	235.05						784.95			490.95	235.05	0	366	610.05	874.05	0	1122	298.95		13.05	735	0	838.95	688.05	520.95	0	724.95
47	934.95	1056	799.05	973.95	802.05	805.05	537						1081.05			562.05	1.95	1.05	1024.95	760.95	595.95	0	903	22.95		742.05	1210.95	0	547.05	669	900	1.05	364.95
47.25	718.05	985.95	1048.05	1317	856.95	1146	268.05						1045.95			478.05	0	82.95	288	774	241.95	0	736.95	0		472.95	1090.95	0	400.95	819	1096.95	0	1.95
47.5	283.95	1165.05	217.05	1249.05	259.05	1033.05	0						873			651	0	481.95	25.05	904.05	901.05	772.95	369	0		592.95	921	3	742.95	685.95	1018.05	0	0
47.75	1033.05	945	283.05	883.95	718.95	762	318						898.95			552	0	445.05	352.95	502.05	727.95	579	0	379.05		175.95	883.05	0	1036.95	771	1018.95	847.95	0
48	621	873	304.95	732	532.05	832.05	487.95						910.05			669	0	160.05	10.05	1149	877.95	1044	1.05	1264.05		516	532.95	1.95	205.05	666	432	826.05	3
48.25	859.05	1027.95	841.05	898.05	310.95	979.05	202.95						1045.95			568.95	0	190.05	0	265.05	696	349.95	0	3		0	1092	459	472.95	616.05	1.95	82.95	43.05
48.5	994.95	1072.95	1062	1.05	0	1198.05	79.95						1027.95			670.05	0	346.95	0	793.05	685.95	934.05	0	909		0	900	1191	13.05	436.05	0	997.95	529.05
48.75	595.95	340.95	499.05	1.95	0	871.05	0						766.05			262.95	0	186	0	238.95	795	592.05	742.95	924		0	976.05	460.05	0	837	0	7.95	0
49	979.05	0	460.05	0	0	919.95	0						903			669	0	619.95	0	0	97.05	546	700.95	567		0	889.95	891	0	520.05	0	102	0
49.25	835.05	0	684	0	0	331.05	0						742.05			649.05	100.05	138	0	0	3	7.95	1180.05	790.05		0	856.95	835.95	0	15	10.95	1042.05	0
49.5	541.05	0	838.05	1.05	241.95	853.95	0						835.95			376.05	882	520.05	0	0	0	19.95	978	79.95		0	322.95	574.05	0	1.05	673.05	525	0
49.75	967.05	0	28.95	0	760.05	889.05	0						1021.05			0	804	724.95	0	0	0	1.05	625.05	49.95		0	0	1.95	0	0	1078.95	0	100.05
50	784.05	340.95	348	0	505.95	1195.95	0						760.95			1.95	595.05	504	0	0	0	0	349.95	0		0	448.95	1.05	0	0	1156.95	0	757.95
50.25	895.05	1101	30	7.95	628.95	858	0						1069.05			4.05	690	769.95	0	0	0	0	178.05	0		0	843	0	0	0	1195.05	0	208.05
50.5	478.95	1170	0	825	717	1173	0						754.05			0	4.95	663	0	0	0	0	19.05	0		436.95	450	0	168	0	1194	0	1.05
50.75	723	766.05	0	1167	634.95	718.05	208.95						892.95			0	4.95	343.95	0	0	0	0	0	0		183	12	0	895.05	0	130.95	0	0
51	879	1033.05	0	1095	670.05	138	522						931.95			0	0	225	0	0	16.05	0	0	0		376.95	3	0	789	0	55.95	0	0
51.25	894	754.95	9	589.95	565.95	0	0						916.95			0	0	0	0	151.95	0	0	0	0		594	0	0	787.05	382.05	0	0	0
51.5	880.05	928.95	0	885	835.95	0	0						874.05			0	0	0	0	987	0	0	0	0		0	0	124.95	55.95	762	0	0	0
51.75	997.95	834	0	607.05	82.95	0	0						706.95			0	0	0	0	987	784.05	0	0	0		0	0	288	0	381	0	0	0
52	144	138	0	1020	430.05	0	115.95						853.05			0	0	0	0	802.05	780	0	0	0		0	0	829.95	0	435	0	0	0
52.25	130.05	40.05	0	817.05	502.05	0	489						673.95			0	0	0	0	1074	853.95	0	0	856.05		0	0	501	0	682.05	0	0	0
52.5	0	0	0	513	357	0	394.95						1069.95			0	193.05	0	0	576	0	0	487.05	690		0	0	739.05	1.95	751.95	166.05	0	0
52.75	0	0	706.95	675	301.95	0	597						957			1.05	445.95	0	7.95	757.95	0	415.05	961.05	52.05		735	0	579	769.05	1.05	856.95	0	0
53	0	0	483	1140	673.05	10.95	60						636			0	918	0	625.05	768	391.95	901.95	982.95	0		4.05	0	717	625.95	718.05	1144.05	571.95	0
53.25	0	0	892.95	748.05	318	745.95	0						94.95			96	28.05	0	490.95	822	733.95	598.95	592.95	327		0	0	9	726	270	247.05	958.05	256.05
53.5	0	0	145.05	730.05	160.05	393	0						142.95			877.95	373.05	0	244.05	718.05	973.95	714	553.95	559.95		0	585	0	487.05	649.05	640.05	465	469.95
53.75	1.95	424.05	766.95	262.05	613.05	250.05	0						0			859.05	601.05	0	571.95	690	585	1.95	259.95	777		0	463.05	495	169.05	484.95	723	715.05	0
54	39	1080	709.05	510	508.95	589.95	0						0			628.95	1.95	166.05	205.95	475.05	456	703.95	94.95	352.05		787.95	1006.05	1156.05	307.05	37.05	709.05	525	601.05
54.25	142.05	304.05	577.95	267	9	0	0						1.05			517.05	655.95	588	213	265.95	663	151.95	1066.05	817.95		469.05	457.05	541.95	1015.95	216	750	633	714
54.5	858	295.95	244.05	715.05	12	0	0						1.05			612	559.05	349.05	426	490.05	163.95	10.95	346.95	544.05		297	364.05	598.05	615	3	597	561	181.95
54.75	343.95	34.95	502.05	544.95	0	0	0						0			295.05	334.05	378	556.05	387	706.05	6	175.95	496.95		934.95	277.95	934.95	583.95	0	873	303	784.95
55	115.95	0	666	4.05	0	0	0						0			730.95	625.95	499.05	139.05	72	597	499.95	0	763.95		76.95	855	82.95	928.05	0	205.95	1.95	454.95
55.25	247.95	0	520.05	0	1.05	0	0						0			493.95	0	447	127.05	0	198	151.05	4.05	579		247.95	66	1.05	24	0	384	3	0
55.5	445.05	0	474	0	0	0	469.95						0			619.95	52.05	682.05	466.05	0	120	25.95	4.95	16.05		4.95	33	520.05	0	0	22.95	0	0
55.75	39	1.05	168	1.05	10.95	0	553.95						0			603	3	160.95	169.95	0	55.95	0	0	0		7.05	1.05	166.05	61.05	0	0	0	0
56	54	0	3	0	0	0	340.95						0			160.95	0	204	31.05	0	0	1.05	0	0		0	4.05	1.05	7.95	0	0	0	0
56.25	52.05	0	1.05	0	10.95	0	502.05						597			1.05	0	502.95	49.95	0	0	0	0	28.95		42	0	1.95	0	0	0	0	0
56.5	3	0	0	0	13.95	0	214.05						364.05			0	0	403.95	250.05	0	88.95	0	0	10.05		259.05	0	0	0	0	0	4.95	0
56.75	0	0	0	7.95	28.95	0	369						159			0	0	36	13.05	0	0	0	0	0		309	1.05	0	0	0	0	0	0
57	0	0	0	0	0	0	0						0			0	0	0	0	0	0	0	0	0		0	0	0	0	0	0	0	151.95
57.25	0	0	0	0	0	0	0						0			0	0	0	0	210	0	0	0	0		4.05	0	0	0	0	0	0	412.05
57.5	0	0	0	0	0	0	0						0			0	0	0	0	544.95	0	0	0	0		0	0	0	0	0	0	0	4.95
57.75	0	0	12	0	0	0	0						0			0	0	0	0	544.05	3	0	0	0		1.05	0	0	0	0	0	0	1.95
58	0	0	591	1.95	0	0	0						0			0	661.95	0	0	0	0	0	0	0		0	0	0	0	0	0	0	1.95
58.25	0	0	114	1.05	0	3	0						0			1.95	37.05	0	0	0	0	0	0	0		0	0	0	0	0	0	0	0
58.5	0	18	0	4.05	0	0	0						0			0	1.95	0	4.05	0	0	0	0	0		0	0	0	1.05	0	0	0	0
58.75	0	0	0	1.05	0	0	0						0			0	0	0	0	0	0	0	0	0		0	0	0	0	0	7.95	0	0
59	0	0	0	0	0	0	0						0			0	0	0	0	0	0	0	10.05	0		0	0	0	0	478.95	564	0	0
59.25	16.95	0	0	0	499.05	0	0						0			538.05	0	0	0	0	0	0	202.95	0		0	0	0	0	691.95	115.05	0	0
59.5	0	0	0	1.95	817.05	0	0						0			447	0	0	0	0	0	0	46.95	0		0	0	130.05	0	589.05	0	0	0
59.75	0	0	0	1.05	204	0	1.05						0			0	0	1.05	0	0	0	0	0	0		0	220.05	766.95	0	0	0	0	0
60	0	0	0	1.05	4.95	0	0						0			0	0	0	0	0	0	0	0	0		0	175.95	123	0	0	0	0	0
60.25	0	0	0	0	0	184.95	0						0			0	0	0	0	0	0	0	0	0		0	4.05	907.95	237	0	0	0	0
60.5	0	0	0	0	0	88.05	0						0			0	0	0	0	0	0	0	0	0		0	0	0	1030.95	0	0	0	0
60.75	106.05	0	0	0	0	0	0						0			0	0	0	0	0	153	0	0	0		0	0	0	1048.95	0	0	1.05	0
61	192	0	0	0	0	0	0						0			0	0	0	0	0	832.95	0	0	0		0	0	0	142.95	0	0	117	0
61.25	45	0	0	0	0	0	0						0			0	0	0	114	0	49.95	0	0	0		0	0	0	0	0	0	409.95	0
61.5	0	0	0	0	0	0	0						0			0	0	0	463.05	7.95	0	0	0	157.05		0	0	0	0	0	0	4.95	0
61.75	0	0	0	0	0	0	0						0			0	0	0	15	0	0	0	0	652.05		0	0	0	0	0	0	0	0
62	0	0	0	0	0	1.05	0						0			0	0	0	0	0	0	0	0	52.05		0	0	0	0	0	0	1.05	0
62.25	0	0	0	0	0	0	3						13.05			0	0	0	0	0	0	0	0	1.05		0	0	0	0	0	0	0	0
62.5	0	0	0	0	0	0	0						0			0	0	0	0	0	0	4.05	0	0		4.95	0	0	0	0	0	0	0
62.75	0	0	1.95	0	4.05	0	0						0			13.05	0	19.95	0	0	0	55.95	0	0		4.95	0	0	0	3	0	0	3
63	0	555	16.95	0	0	0	0						0			0	0	0	0	0	0	0	0	0		0	61.95	0	0	0	0	0	0
63.25	0	631.95	0	0	0	0	0						0			0	0	0	0	0	0	0	0	0		0	0	16.95	0	0	0	0	0
63.5	39	45	0	0	0	10.05	0						0			0	0	0	0	0	0	0	0	0		0	0	0	0	0	0	0	0
63.75	0	0	0	0	0	1.05	0						0			0	0	0	0	0	0	0	0	0		0	0	0	0	0	0	0	0
64	0	0	0	0	0	0	0						0			0	0	0	0	0	0	0	0	0		0	0	0	0	0	0	0	99
64.25	0	0	0	0	0	0	34.05						7.95			0	0	0	0	0	0	0	91.05	0		0	0	0	0	0	0	0	660
64.5	0	0	7.05	4.95	0	0	0						0			0	0	0	0	0	0	0	0	0		0	0	0	0	0	0	0	0
64.75	0	0	0	0	0	0	0						0			0	238.05	1.05	0	0	0	0	0	0		0	0	0	0	3	0	9	0
65	10.05	0	0	0	0	0	0						0			0	1.05	0	0	0	0	0	0	0		0	0	0	0	0	0	0	0
65.25	0	0	0	0	0	0	0						0			0	0	0	0	0	0	0	0	0		0	0	10.05	0	0	0	0	0
65.5	0	0	0	0	0	0	0						0			6	0	0	0	15	0	0	0	0		0	0	0	10.05	169.95	0	0	0
65.75	0	0	0	0	745.95	0	0						0			0	0	0	0	0	0	0	1.05	0		279	0	0	901.05	880.05	681	0	0
66	0	424.95	0	1.05	952.95	0	1.95						0			0	0	0	0	0	106.05	151.05	124.95	0		628.95	57	0	841.05	1105.95	1156.95	0	0
66.25	0	997.05	217.05	436.95	514.05	0	0						0			66	619.05	0	0	39	832.95	616.05	0	0		444	0	0	0	1003.05	1242	1.05	0
66.5	0	1093.95	1057.95	1057.95	1081.05	108	0						0			913.05	514.95	0	337.95	741	517.95	898.95	0	0		922.95	0	969	0	658.05	1063.95	0	0
66.75	0	1212	735	1078.95	895.95	1132.95	0						0			448.05	706.05	0	358.95	1315.95	1120.05	907.95	0	129		630	0	1101	0	1075.05	1147.95	666	307.95
67	0	1294.95	805.05	1029	870	1122	267						73.05			867	805.95	0	351	1123.95	808.95	1083	493.05	954		766.95	777	1147.95	706.05	1032	1294.05	856.95	190.05
67.25	0	1167	924	1120.95	0	1170	693						1092			1095	378	409.95	337.05	978	981	525	969	690		1045.95	913.95	726	1159.95	1069.95	1084.05	987	0
67.5	726	1092	621	673.05	301.95	880.05	373.95						910.95			681	574.05	351	190.05	1174.95	991.95	1021.05	829.05	931.95		346.05	1087.95	1110	826.05	960	997.05	858	0
67.75	789	1260	1168.05	1296	765	1296	754.95						1234.95			1030.95	766.05	729	583.95	1060.95	739.95	1048.95	684	1.05		871.05	667.95	751.05	1150.05	1164	991.05	985.95	898.95
68	1192.05	1062	751.95	1305	763.95	1162.95	367.05						1096.05			1093.05	798	318	537	1039.05	1224	697.95	469.95	1107		912	1281	1408.05	847.95	823.05	1162.05	1159.05	996
68.25	976.05	1036.95	1153.95	820.05	771	883.95	178.05						759			612	681	547.05	334.05	1068	546	454.05	1168.95	864		1042.95	729	159	574.05	1030.95	1206	429	718.05
68.5	1213.95	1032	832.05	1159.95	766.95	1180.95	0						1162.05			1281	1047	435	36	796.05	805.95	1105.05	85.95	691.95		952.95	1297.95	1189.05	817.05	775.05	960	1210.95	898.95
68.75	1030.05	1038	438	1027.05	1111.95	982.05	0						982.95			454.95	489	460.95	346.95	919.05	789	124.05	1090.95	636		1141.05	1069.95	1072.95	916.95	994.95	658.05	691.05	643.95
69	678	1072.95	1063.95	1069.95	355.05	1393.05	0						1048.95			1252.05	1027.05	570	415.05	1011	945	1135.05	1059	1072.95		1062	561	238.05	868.95	364.95	1084.95	843	189
69.25	904.05	1447.95	706.95	999	808.95	763.95	0						1045.05			652.95	621	430.05	441	601.05	591	532.95	580.95	421.05		1132.05	1365	847.95	591	1042.95	861	625.05	913.05
69.5	1168.05	1291.95	376.95	697.95	1000.95	1030.95	600						1030.95			1201.05	355.95	709.95	268.05	1275	0	931.95	0	892.05		891	741	652.05	372	973.95	1096.95	775.05	241.95
69.75	739.05	897	3	1191	199.05	1213.95	741						988.95			772.05	679.05	279	0	901.95	0	373.95	0	0		1183.95	423	751.95	622.95	583.05	1056	1224	0
70	1189.05	859.95	0	400.05	0	771	646.05						892.05			853.95	718.95	0	379.95	571.95	0	931.95	0	0		790.05	1273.05	1329	532.95	928.05	835.95	463.95	0
70.25	1257	1099.95	0	0	0	910.05	31.95						1015.05			970.95	631.95	484.05	235.95	1204.95	357	583.05	0	0		1045.95	760.05	298.05	16.95	736.95	1117.95	535.05	9
70.5	811.95	1042.05	46.95	0	0	1114.95	0						1002			597	408	178.05	444	1086	454.95	253.05	0	0		1237.95	1219.95	0	33	948	1027.05	0	0
70.75	1153.95	960	0	0	0	837	0						829.95			1170	196.95	759	334.05	955.95	700.05	0	852	0		832.95	609	0	0	643.05	963	0	0
71	1122	1077	252	123	0	826.95	0						1090.95			844.05	15	313.95	337.95	921	97.05	0	814.95	592.95		1138.95	730.95	3	0	466.05	1098	0	847.95
71.25	742.95	1071	1170	1150.05	109.05	1161	766.05						1078.95			604.05	16.05	0	648	942	0	0	621	904.05		1038	985.05	0	0	733.95	1038	0	235.95
71.5	949.05	1216.05	613.95	640.05	1012.95	931.95	559.05						682.95			664.05	0	0	156	837	561	966	531	963		802.05	1111.05	0	168	25.05	1111.05	0	1.95
71.75	904.95	852	1156.95	1126.05	1174.95	1168.95	382.95						1078.05			1012.05	1.05	0	244.05	1009.95	1144.05	775.95	493.95	451.95		1060.05	817.05	568.95	570	0	507	0	0
72	1039.95	1225.05	577.05	832.05	700.95	985.95	369						772.95			541.05	0	0	19.95	838.95	1060.05	1066.95	895.05	1069.05		987	891	1087.05	849	0	1164	0	0
72.25	1096.95	1056	549	1219.05	982.95	1027.95	460.95						895.05			1108.05	0	0	49.95	703.05	381	496.05	201	241.05		847.95	411	901.95	1141.05	1.05	945	642	88.95
72.5	1090.05	1152	1186.05	979.05	658.05	864	312						861			649.95	0	0	0	1003.95	408	777	406.95	0		820.05	619.95	301.95	717	0	483	850.95	604.95
72.75	871.95	855	595.95	232.05	835.05	1201.95	0						1017			1093.95	271.05	0	0	511.05	28.95	232.05	751.95	0		684	708	30	360	0	769.95	64.05	0
73	1195.95	1003.95	796.05	790.05	678	535.05	0						993			690	67.95	412.05	0	792	0	243	0	859.95		1047	1.05	0	345	0	3	303	0
73.25	904.05	1032	745.05	619.95	810	1.95	0						414			826.95	0	747	0	658.95	0	27	0	853.95		799.95	28.05	0	31.05	0	0	7.95	238.05
73.5	1042.05	1146	1036.95	1093.05	996	13.95	0						979.95			781.05	0	0	0	916.95	0	1.95	0	27		733.95	0	169.95	0	531	0	0	739.05
73.75	1039.95	784.05	751.95	93	805.95	4.95	0						952.05			949.95	0	0	0	1066.95	0	0	0	42		835.95	0	1239	0	1158	0	0	1.05
74	979.95	862.95	307.05	0	715.95	0	0						703.95			1.95	553.95	0	0	814.95	0	0	0	0		994.95	1.05	601.95	0	385.95	0	0	4.05
74.25	766.95	543	445.05	0	379.05	0	0						508.95			207	610.95	0	0	751.95	0	0	514.95	0		682.05	3	124.05	0	1167	0	0	0
74.5	159	919.95	1.05	0	640.05	0	0						591			0	7.95	0	0	850.05	315	0	1089	0		783	4.95	0	0	615	0	0	0
74.75	61.05	646.95	3	0	307.95	0	0						754.95			0	0	493.05	0	1095	1074	0	262.05	0		991.05	0	0	0	334.05	0	0	0
75	0	349.05	0	0	22.95	4.05	0						850.05			0	0	0	316.05	141	712.05	0	4.95	0		253.05	0	0	0	0	0	0	0
75.25	0	0	0	0	0	0	0						261			0	724.05	0	673.95	0	1093.05	0	0	0		0	0	0	0	0	0	0	0
75.5	0	0	0	0	0	0	0						51			0	330	0	670.95	0	790.95	0	0	0		0	0	750	421.05	0	0	0	0
75.75	0	0	1.05	0	0	666	568.05						0			0	700.95	0	10.95	0	94.05	745.95	0	0		0	0	1215	981	0	0	0	0
76	27	0	0	939	0	400.05	208.05						0			0	313.95	0	0	0	10.95	1047	0	0		0	0	1000.95	577.05	0	0	0	0
76.25	13.95	0	0	1000.05	0	898.05	325.05						0			0	571.05	0	0	0	0	670.95	0	0		0	0	910.95	1245	1.05	0	0	0
76.5	169.95	0	0	925.95	0	1129.05	0						0			0	1.95	0	0	0	0	4.95	0	0		0	0	12	106.95	0	3	0	0
76.75	646.95	399	0	241.05	0	118.05	0						0			0	7.05	0	0	0	0	0	129	259.05		0	0	0	48	0	76.05	9	196.95
77	874.05	772.05	0	628.95	22.95	183	0						0			0	0	426	0	0	0	0	880.05	597		31.05	252	0	0	535.05	805.05	619.05	330
77.25	907.95	780	0	826.05	670.95	12	0						0			0	0	757.05	0	0	40.05	465	333	409.95		88.05	847.95	16.05	0	535.95	1189.05	813	394.05
77.5	400.95	546	243	942	664.05	1.05	475.05						0			0	256.95	540	0	0	802.05	466.95	958.95	946.05		0	303	805.05	441	508.95	891	613.05	1.95
77.75	166.95	0	649.95	922.05	529.05	0	597						79.05			388.05	541.95	679.95	400.05	589.95	805.95	438	751.05	588		0	775.95	199.95	538.95	403.05	811.05	675	694.95
78	190.05	0	370.05	205.95	418.05	0	661.95						628.05			346.95	102	529.95	331.05	753	25.95	565.05	292.95	615		0	465	778.05	403.95	148.95	817.95	193.05	409.95
78.25	871.95	0	225	438	24	0	439.05						873			538.95	297	621	79.05	754.05	0	489	781.95	205.05		0	702	1269	549	460.05	924	853.95	525
78.5	271.05	0	313.95	204	313.95	0	723						753			106.95	625.05	313.05	319.05	699	0	190.05	42	358.95		550.95	445.95	37.95	607.05	177	465	646.05	454.05
78.75	339	0	532.95	0	616.95	0	564						571.05			613.95	385.95	478.95	343.95	603	0	61.05	309	4.95		982.05	928.05	1020	907.95	0	865.95	223.95	757.05
79	645	0	747	0	79.95	1.05	139.05						478.05			88.95	205.95	337.95	27	448.05	582	40.95	270	18		367.95	808.95	646.95	469.05	1.95	523.05	525	396
79.25	148.05	0	796.05	0	31.05	0	304.95						72			327	19.95	1.05	19.95	106.95	1015.95	0	0	82.05		30	696	1093.05	6	0	223.95	1.05	0
79.5	112.95	0	466.95	0	4.95	0	1.05						0			0	0	0	175.05	0	463.05	1.05	4.95	436.95		765	136.95	162	34.95	0	0	3	100.05
79.75	4.05	0	151.05	0	1.05	0	307.05						0			0	0	595.05	183	0	328.95	0	43.95	1.95		774	13.05	69	4.05	0	0	1.05	148.05
80	12	0	732	1.05	0	0	0						0			0	0	6	61.95	0	1.95	0	0	0		1.05	27	103.95	0	0	0	4.05	0
80.25	25.95	30	111	0	0	0	1.95						0			1.95	0	276	360	0	0	0	0	0		1.95	3	0	0	0	0	0	0
80.5	0	211.05	3	3	0	0	0						0			9	0	9	105	0	1.95	0	0	0		0	1.05	0	3	0	0	0	0
80.75	0	279	1.95	0	0	0	0						0			0	0	22.95	0	154.95	1.95	0	0	0		0	0	0	0	0	168	0	0
81	0	294	0	0	18	0	0						91.05			0	0	0	0	193.05	0	0	0	0		0	0	0	0	0	364.05	0	0
81.25	0	288	0	0	1.05	0	0						118.05			0	0	0	0	0	0	0	0	0		0	0	0	0	0	0	0	0
81.5	0	286.05	0	0	0	0	0						0			0	0	0	0	0	0	0	0	0		0	0	0	0	0	0	0	0
81.75	0	199.05	0	0	0	0	0						0			1.05	343.05	0	0	0	0	0	0	0		0	0	0	0	0	0	0	0
82	0	127.95	0	0	0	0	0						0			0	529.05	0	0	0	0	0	0	0		0	0	0	0	0	0	0	0
82.25	0	0	0	0	0	0	0						0			0	6	0	0	0	0	0	0	0		0	0	0	0	0	0	0	0
82.5	0	0	30	0	0	0	0						0			0	0	0	0	0	0	0	0	0		0	0	85.05	0	0	0	0	1.95
82.75	0	0	33	0	7.95	190.95	0						0			0	0	0	0	0	0	0	0	0		0	0	813	13.05	0	0	0	115.95
83	0	0	0	0	645	280.95	0						0			4.05	0	0	0	0	0	1.05	0	0		0	0	163.05	0	0	0	0	4.95
83.25	0	0	0	0	613.95	0	0						0			0	0	0	0	183	112.95	24	0	3		0	0	0	0	0	0	0	0
83.5	0	0	0	0	7.95	0	0						0			0	0	0	0	514.95	280.95	0	0	382.95		0	0	0	0	0	0	0	0
83.75	0	0	0	0	0	0	0						0			0	0	0	0	0	268.95	0	0	489		0	319.95	0	0	0	0	12	0
84	0	0	0	0	0	0	0						0			0	0	0	0	0	253.95	0	34.05	6		0	174	0	0	0	0	1.05	0
84.25	0	0	0	0	0	0	1.05						0			0	0	0	0	0	0	0	22.05	0		384	0	0	0	397.05	0	0	0
84.5	0	0	0	0	0	6	0						0			0	0	0	0	0	0	0	0	0		346.05	0	0	0	231	0	0	0
84.75	0	0	0	0	0	0	0						0			0	1.95	0	0	0	0	0	0	0		0	0	0	0	3	0	0	0
85	25.05	0	0	0	0	0	0						0			0	1.05	0	0	0	0	0	0	0		0	0	0	0	0	0	0	0
85.25	163.95	0	0	0	0	0	0						0			0	0	0	0	0	0	0	0	0		0	0	0	0	0	0	0	0
85.5	108	0	0	1.95	0	0	0						0			0	0	0	0	0	0	0	0	0		0	0	12	1.05	0	0	0	0
85.75	15	0	0	0	0	0	0						0			0	0	0	24	0	0	0	0	0		0	0	1.05	855	0	0	0	3
86	0	0	0	0	0	0	1.05						0			0	0	0	448.05	0	0	0	19.95	0		0	0	0	535.95	0	0	43.05	0
86.25	0	0	0	0	0	0	0						0			0	0	0	325.05	0	0	0	6	0		0	0	0	18	0	0	0	0
86.5	0	0	0	0	63	1.05	0						0			0	0	0	4.95	0	0	0	0	0		0	0	0	0	0	124.95	0	0
86.75	0	94.95	0	0	0	0	0						0			28.05	0	0	1.05	1.05	0	19.05	0	0		0	0	0	0	1.05	42	0	0
87	0	0	42	0	0	0	0						1.05			265.95	0	0	0	0	0	0	0	0		0	0	0	0	0	0	0	0
87.25	0	0	4.95	0	0	0	0						0			1.05	0	0	0	0	0	0	0	0		0	0	0	0	0	0	0	0
87.5	0	0	0	0	0	0	0						0			0	0	0	0	0	0	0	0	0		0	0	0	0	0	0	0	0
87.75	0	0	0	0	0	0	0						0			0	0	3	0	0	0	0	0	0		0	13.05	3	0	0	0	0	0
88	0	0	0	0	0	0	0						0			1.95	0	1.05	0	0	0	0	0	0		0	6	0	0	0	0	0	0
88.25	0	0	0	0	0	0	0						0			0	0	0	0	0	0	0	0	0		0	0	0	1.05	0	0	0	0
88.5	0	0	0	0	0	0	63						33			0	168	24	0	0	0	0	0	0		4.95	0	0	0	0	0	0	0
88.75	0	0	0	0	0	0	61.95						0			0	732	0	0	0	0	0	0	0		18	0	0	0	346.05	0	0	0
89	94.05	0	0	0	172.05	0	0						0			0	15	0	0	0	0	0	0	4.95		775.05	0	0	0	1176	0	0	783
89.25	0	0	0	0	844.05	0	0						0			0	0	0	0	0	0	0	0	0		688.05	0	1.05	0	775.95	0	0	681
89.5	0	0	0	0	982.05	0	0						0			0	0	0	0	412.05	70.95	0	0	0		1213.05	0	1.95	0	526.95	0	0	0
89.75	0	672	0	1.05	859.05	0	0						0			0	0	0	0	520.95	0	0	0	0		226.95	0	0	160.95	1324.95	799.95	0	0
90	0	1243.95	0	1011	484.05	85.95	0						0			0	229.95	0	112.95	957	100.95	361.95	0	0		0	0	0	1210.05	1057.95	1141.05	0	0
90.25	0	1045.95	0	969	0	1149	0						0			0	787.95	0	535.05	793.05	1084.95	964.95	97.05	307.95		0	0	931.05	1237.05	789	1201.05	399	0
90.5	0	1144.95	991.95	1330.95	0	1054.05	133.95						0			465	588	0	552	742.95	717	784.95	1030.95	306		304.95	768	1095	34.95	1029	1207.05	585	0
90.75	0	832.05	1062	1114.95	631.05	1111.05	682.95						88.95			1278	733.05	100.95	379.05	543	1105.05	1149	727.05	1120.95		934.95	739.05	1045.05	0	1156.95	1192.05	655.95	835.95
91	0	1038	874.05	1164	844.95	634.05	817.95						1144.95			1056	709.05	0	478.05	747	1078.05	991.95	291	960		1131	736.95	1161	988.95	766.95	1222.95	832.95	790.05
91.25	0	1308	1063.05	1233	916.95	1311	646.05						984			1099.05	604.95	0	208.05	631.05	645	649.05	1114.95	103.05		811.05	1062	1032	1104	1102.95	1021.05	655.95	400.95
91.5	364.05	901.95	922.05	915	963	1129.05	522						952.05			733.95	1081.05	0	595.05	496.95	930	1095	609	1159.05		1245	844.95	1078.95	481.05	919.05	1282.95	1116	553.05
91.75	1014	991.05	933	1081.95	1008	1218	9						943.05			1138.95	868.95	0	15	151.95	781.95	991.05	886.95	949.95		961.05	802.05	1186.95	1282.95	772.95	991.95	856.05	0
92	1063.95	928.05	580.05	940.95	1068	1191	741						1051.05			1120.95	703.05	514.95	468	18	859.95	610.95	454.95	799.95		985.05	1203	912	730.05	1006.95	1045.05	775.95	784.95
92.25	1243.95	1053	910.05	690	892.95	1044	214.95						886.05			1324.05	688.95	480	25.95	225	1080	781.05	1117.05	700.95		1042.95	814.05	1326	1060.95	621	868.05	1123.95	519
92.5	822	976.05	688.05	1293	810	1027.05	0						1017			856.05	778.95	514.05	214.05	18	196.05	1117.95	388.95	1162.05		735	664.05	466.05	829.05	240	655.05	765	574.05
92.75	949.95	1234.05	958.95	697.05	382.95	943.05	0						1008			1041	901.05	492	433.95	13.95	1102.95	399	685.05	853.05		873	1053	687	817.05	1066.95	1309.95	565.95	274.05
93	1246.95	1111.05	657	31.95	628.95	915	0						1045.05			786	700.05	685.95	40.95	16.05	799.05	1150.05	345	589.05		1018.95	838.95	0	705	964.05	1074	976.95	463.05
93.25	865.05	643.05	1134	0	1084.05	886.95	0						1045.05			1248	970.95	175.95	421.95	517.95	936	577.05	696	217.05		886.95	481.05	0	939	552	1258.95	763.05	0
93.5	1014	1231.95	951	0	802.95	1116	0						696			843	535.95	517.05	28.05	757.05	988.05	543	951	1293		928.05	913.05	1.05	730.95	834	1210.05	720	0
93.75	1098	1147.95	772.05	1.95	652.95	979.05	0						1110			1141.95	631.05	502.05	556.95	54	238.95	1105.95	1.05	195		658.95	910.05	0	718.95	313.05	817.95	880.95	1.05
94	1203	933	610.95	879	0	717	0						988.05			657	595.95	85.95	156	1.95	0	439.05	13.95	862.95		993	349.05	1129.95	975	547.95	1276.05	748.95	4.05
94.25	798	1234.05	550.95	984	0	1258.95	0						817.05			805.05	219	0	652.95	0	0	568.05	0	1216.95		847.05	694.05	1353	1030.95	1137	1015.95	421.95	0
94.5	1186.05	1072.95	987	1024.05	0	957	0						963			1105.05	6	0	196.05	1.05	24	390	0	328.95		1053	838.05	819	1108.05	637.95	960	0	1.05
94.75	1032	1099.95	511.95	729	0	631.95	631.95						1014			868.05	4.95	1.95	517.95	1.95	1105.95	685.05	0	1.95		910.05	772.05	1275	487.05	1435.05	1018.95	0	0
95	1048.05	1066.05	813	1093.95	1111.95	820.95	832.05						972			910.95	1.95	0	109.05	4.95	516	781.05	0	0		753	952.95	799.95	586.95	1128	1186.95	0	0
95.25	463.05	1195.95	628.95	867	1138.05	1195.05	520.05						900			961.95	0	340.95	97.05	1.95	1189.95	10.05	0	1.95		817.95	541.95	1350	1237.95	58.05	1009.05	0	252
95.5	1261.95	1030.05	846	1065	850.05	766.05	561						942			1198.05	0	727.95	10.05	0	835.95	3	0	0		924	874.05	549	0	639	970.95	0	1120.95
95.75	1267.95	1246.05	993	207	1167	772.95	637.95						1116			897	0	670.95	0	0	864	0	748.95	4.95		922.05	718.05	1008	0	468	843	0	721.95
96	1240.95	1167	451.05	0	892.95	1072.05	700.05						925.05			562.95	0	409.05	0	1.95	838.95	0	784.95	0		1099.95	864	496.05	166.05	0	1143	0	223.95
96.25	753	895.95	145.05	52.95	901.05	1116	457.95						873			790.95	0	838.95	0	1.05	673.95	0	934.95	0		762	330	1021.95	1261.05	0	978	493.05	163.95
96.5	984	1141.95	28.05	970.05	837	667.05	0						618			1039.95	408	46.95	0	0	360	121.05	921	0		631.95	811.95	106.95	793.95	0	766.05	729	568.05
96.75	1192.05	1060.95	0	331.95	1116	865.95	523.05						1108.95			1207.05	751.05	682.95	0	4.05	423	1003.95	757.05	901.95		988.05	987	3	1131	0	1141.05	0	1078.95
97	1162.95	1050	0	948	613.05	4.95	711						820.95			631.95	867	762	295.95	0	708	613.05	1059	763.05		946.95	511.05	0	832.05	0	997.95	1.05	558
97.25	1135.95	1030.05	4.95	453	820.95	0	442.05						859.05			987	508.95	421.95	12	1.95	22.95	973.95	709.95	607.05		826.95	531	0	1114.05	0	688.95	0	0
97.5	874.05	1084.95	0	744	1156.05	3	0						943.05			1086	663	616.95	4.95	1.95	229.05	904.95	396	859.95		916.95	46.05	0	24	0	217.05	0	0
97.75	1012.05	864	0	64.95	742.95	0	0						859.05			616.05	418.05	43.95	0	0	0	321	1104	208.95		441	0	0	25.05	0	1.95	0	0
98	1168.05	1015.95	0	1.05	532.05	0	0						370.05			1.05	745.05	0	0	0	286.95	10.05	211.05	0		297	7.95	0	0	0	0	0	0
98.25	784.05	928.05	565.05	1.05	1113	0	0						658.95			604.05	337.95	0	0	0	1.05	0	64.95	0		0	4.05	87	0	274.95	0	0	0
98.5	901.95	1065	963	4.05	780	0	0						903			789	699	0	0	0	0	0	19.05	0		0	0	1192.95	0	708	0	0	0
98.75	900	1204.05	853.95	0	342	0	0						736.95			613.05	9	0	0	0	0	0	0	0		0	0	724.05	0	463.95	0	322.05	0
99	964.05	490.05	658.05	1.05	802.05	409.95	0						748.05			508.95	0	0	0	0	0	0	0	0		0	10.95	1047	0	1237.05	0	757.05	0
99.25	1102.95	654	99	0	348	1045.95	0						459			108	0	0	0	0	0	0	0	0		0	0	1395	0	526.95	0	1.05	0
99.5	177	556.95	810	0	196.05	1053	0						18			6	0	1.05	0	0	0	0	0	0		0	217.05	1014	0	552	0	0	0
99.75	223.95	244.95	964.95	1203	37.05	97.95	0						0			0	0	0	0	0	0	0	0	0		0	955.95	42	3	1.05	0	0	0
100	109.95	10.05	3	280.05	0	1228.95	0						0			0	0	0	0	0	0	0	0	0		0	1117.05	0	241.05	0	0	0	0
100.25	196.95	0	0	441	0	6	1.05						0			0	0	0	0	0	0	0	0	0		1.05	1.95	0	840	0	0	0	0
100.5	69	0	0	0	0	43.95	369						0			0	79.95	0	0	1.95	0	292.95	0	226.95		766.95	10.95	0	610.95	0	0	0	0
100.75	7.95	0	0	0	0	6	162						0			0	562.05	1.05	0	1.95	0	456	0	646.05		210	1.05	0	19.05	0	96	0	0
101	0	0	1.95	0	13.95	4.05	0						0			0	754.05	0	0	1.05	42	685.05	666	147		915	0	0	13.95	151.05	967.05	0	7.05
101.25	0	415.05	0	438	748.95	1.05	211.05						0			0	996	0	265.05	1.05	1249.05	196.95	205.95	273		501	0	1059	0	78	889.05	367.05	403.05
101.5	0	1003.05	0	409.05	688.05	0	657						0			0	529.95	0	189	0	892.95	705	1060.95	663		331.05	0	904.05	0	472.95	511.05	928.05	556.95
101.75	4.05	319.05	316.05	1038	694.05	0	345						0			0	705	0	315	1.05	589.95	259.95	622.05	550.05		165	0	363	459	526.05	586.95	772.95	478.95
102	28.05	676.05	684	799.05	564	0	604.05						379.05			0	573	0	529.05	0	802.95	376.95	451.05	190.95		0	0	642	889.95	201	708	499.95	373.95
102.25	307.95	28.05	342	427.95	579	0	523.95						817.95			0	13.95	0	66	0	334.95	628.05	178.95	1.05		0	0	823.95	355.95	349.95	679.95	802.05	250.05
102.5	84	0	484.05	504	454.05	0	501						693			0	871.05	141	310.05	0	319.95	10.95	691.05	0		0	19.05	1020	679.05	388.95	784.95	343.95	172.95
102.75	163.95	0	444	838.05	577.95	0	270						516			13.05	328.95	913.05	382.05	0	970.95	34.05	222	0		0	496.95	751.95	616.95	0	667.05	285	9
103	1081.95	0	753	316.95	10.05	0	775.05						1.05			180	31.95	469.05	244.05	0	985.05	4.95	4.05	0		0	603	693	271.95	4.95	94.95	334.05	42
103.25	444	0	292.05	1.05	1.05	0	390						0			607.05	1.95	555	16.95	0	355.95	16.05	25.05	0		0	1036.05	555	681	1.05	0	3	201
103.5	130.05	0	288	0	1.95	0	0						0			727.05	0	358.95	135	1.05	271.95	0	1.05	0		480	61.05	288	268.95	0	0	0	4.05
103.75	439.05	0	648	0	4.95	1.95	289.05						0			363	0	580.95	106.05	1.95	763.95	0	0	0		0	214.95	672	187.95	0	0	1.05	19.05
104	343.05	0	118.95	0	4.95	0	0						0			436.05	0	538.05	24	1.95	286.05	0	0	0		252	12	19.95	0	0	0	0	0
104.25	24	0	22.95	0	0	0	0						3			1.05	0	580.05	133.95	0	45	0	0	0		510	0	0	0	0	0	0	0
104.5	0	0	3	0	0	0	0						547.05			1.95	0	34.95	28.95	0	0	0	0	0		0	0	0	0	0	0	0	0
104.75	36	0	0	0	0	0	0						3			6	0	469.05	67.95	0	12	0	0	0		0	0	0	1.95	0	0	0	0
105	1.95	0	0	0	0	0	0						0			0	0	1.05	0	0	10.95	0	0	199.05		0	0	0	0	0	0	0	0
105.25	0	0	0	0	0	0	0						0			0	0	1.95	3	0	4.95	0	0	288		1.95	7.05	0	0	0	0	0	0
105.5	0	0	0	0	0	0	0						0			0	0	1.05	0	0	1.05	0	0	342		0	0	0	0	0	0	0	0
105.75	0	0	0	0	0	0	0						0			0	0	0	0	0	0	0	0	3		0	0	0	0	0	0	0	0
106	0	0	0	0	0	0	0						0			0	0	0	4.95	0	0	0	0	0		0	0	0	1.95	0	90	0	0
106.25	0	0	1.05	0	0	0	0						0			0	394.05	0	0	0	0	0	0	0		0	0	0	0	0	0	0	0
106.5	0	0	0	0	0	0	0						0			0	517.05	0	0	0	0	0	1.05	0		0	0	0	0	0	0	0	0
106.75	33	136.95	0	0	28.05	0	0						0			0	526.05	0	0	0	0	0	0	0		0	0	0	0	0	0	0	0
107	208.95	826.05	0	0	1047	0	0						0			0	100.05	0	0	3	3	0	0	0		0	0	0	0	0	0	0	148.05
107.25	150	694.95	0	3	811.95	271.95	0						0			0	10.95	0	0	1.05	0	34.95	142.95	217.95		0	0	0	10.05	0	381	390	442.95
107.5	0	184.05	0	0	301.05	598.95	0						0			0	0	0	69	1.05	0	0	472.05	61.05		0	235.95	0	597	0	883.05	442.05	289.05
107.75	0	0	0	0	7.95	349.95	0						0			0	0	0	106.05	1.05	0	0	283.95	0		0	217.05	0	843	0	559.95	285	18
108	0	0	0	1.05	0	133.05	0						0			0	0	0	27	0	0	0	0	0		0	0	0	93	0	0	4.95	0
108.25	0	0	0	0	0	0	0						0			0	0	1.05	0	0	0	0	0	0		0	0	562.95	0	1.05	0	0	0
108.5	0	0	0	0	0	0	0						0			0	0	42	0	0	0	0	0	0		0	0	1164	0	259.95	0	0	0
108.75	0	0	1.95	0	0	0	0						0			0	0	4.95	0	0	202.95	7.95	0	0		0	0	262.95	0	1.05	0	0	0
109	0	0	48	0	0	0	0						0			4.95	0	0	0	0	16.05	0	0	0		0	0	1.05	0	0	0	0	0
109.25	0	0	1.05	0	0	0	0						0			0	0	0	0	0	0	0	0	0		0	0	0	0	0	0	0	0
109.5	0	0	0	0	0	0	0						0			0	0	0	0	0	0	0	0	0		0	0	0	0	0	0	0	0
109.75	0	0	0	0	0	1.05	0						0			0	0	0	0	0	0	0	0	0		1.05	0	0	0	0	0	0	0
110	43.05	0	0	0	0	0	0						1.05			13.05	0	0	0	0	0	0	0	0		0	16.05	0	0	0	0	0	0
110.25	49.95	0	0	0	1.95	0	1.05						0			0	0	0	0	0	0	0	0	0		0	6	0	49.95	0	0	0	0
110.5	0	0	0	0	31.95	0	0						0			0	0	1.05	0	0	0	0	0	0		0	0	0	19.95	0	0	0	0
110.75	0	0	0	0	0	0	0						0			0	0	0	0	0	0	0	0	1.05		0	0	0	0	0	0	0	0
111	0	0	0	0	0	0	0						0			0	0	0	0	0	0	0	0	0		0	0	0	0	0	0	0	0
111.25	0	0	0	0	0	0	0						0			0	0	0	0	0	0	0	0	0		0	0	0	0	0	0	0	0
111.5	0	0	0	0	0	0	0						0			0	0	0	0	0	0	0	0	0		0	0	0	0	0	0	0	0
111.75	0	0	0	0	0	0	0						0			0	0	0	0	0	0	0	0	0		0	0	0	0	0	0	6	0
112	0	0	0	0	0	0	0						0			0	0	0	0	0	51	0	0	0		0	0	0	0	3	0	0	0
112.25	0	0	1.05	0	0	0	0						0			0	0	73.95	1.95	1.05	0	0	0	0		0	0	0	0	781.95	0	0	0
112.5	0	46.95	0	0	0	0	0						0			0	513	0	0	0	0	0	439.05	0		0	0	0	0	1174.95	0	0	154.05
112.75	0	0	0	0	211.05	0	0						0			0	285	0	0	0	0	0	0	0		0	0	0	0	508.05	0	0	0
113	0	0	0	1.05	1186.95	0	0						0			0	0	0	0	0	0	64.05	0	0		0	0	0	0	1132.95	718.95	0	0
113.25	0	10.95	0	0	913.95	0	250.95						0			0	0	0	0	0	0	949.05	0	0		0	0	4.05	0	867	1006.05	0	0
113.5	0	898.05	0	0	13.95	0	372						0			0	0	0	0	0	0	534	0	0		6	0	255	631.05	952.95	1078.95	97.95	0
113.75	0	1144.05	1.05	313.95	0	319.05	277.95						0			0	382.05	0	64.95	0	706.95	0	0	0		349.95	81	1326	1078.95	513	559.95	166.05	0
114	0	1303.05	0	1177.95	0	1234.05	0						0			118.05	607.95	0	69	1.05	1066.05	373.05	0	0		1153.95	0	1234.95	0	961.95	1155	0	61.05
114.25	0	1227	0	1372.05	478.05	924	0						0			981	502.05	0	97.05	1.95	658.95	1158	0	649.95		789	0	1096.05	0	894	1122	631.95	1057.95
114.5	0	910.95	21	888	850.95	1050	0						76.05			904.95	498	0	121.05	0	1137	652.95	0	865.05		1069.95	0	877.05	558	907.05	1123.05	1012.05	717
114.75	0	1362	1147.95	1303.05	1140	1249.05	0						0			1222.95	588	0	96	1.05	1141.95	1129.05	585	1189.95		1231.95	483	859.05	1066.95	753	1180.05	724.95	1.05
115	4.05	1237.95	552	1245	649.05	1113	0						31.05			952.95	1101	0	51	1.05	633	586.05	928.95	843		922.95	972	528	874.05	1072.95	1042.95	798	886.95
115.25	0	1039.05	1114.95	1045.05	726	784.05	385.95						1186.05			1140	559.05	1.05	45	1.05	1116	1026	712.05	1177.95		889.05	882	688.05	1123.95	645	1227	1075.95	558
115.5	0	1062	1165.95	901.95	813	1263	855						999			862.05	717	0	43.05	3	1210.05	1074	960	744		916.05	588	1248	988.05	1312.95	1000.05	723	982.05
115.75	826.95	1285.05	949.05	748.95	610.95	1201.05	435						868.05			1318.95	571.05	253.05	108	1.95	556.05	391.95	976.05	765		706.05	1086	1216.95	508.05	1194	894	979.95	339
116	817.05	777	616.05	994.05	699	1183.95	0						1077			559.95	798	636	22.05	1.05	1143	1051.95	880.95	697.05		811.95	1110	919.05	1029	391.95	1036.95	991.05	970.05
116.25	1002	1114.05	460.05	988.05	1200	843	3						862.05			976.05	751.95	574.95	171	3	709.95	523.05	214.05	1074		952.05	961.05	1354.05	520.95	885	1092	481.05	0
116.5	895.05	1318.95	1224	1072.05	711	1126.95	0						978			1363.05	1006.05	726	160.05	1.95	985.05	756	937.05	427.95		769.95	615	772.05	514.05	651	1024.05	664.05	0
116.75	1044	943.95	1149	1276.05	943.05	1078.95	0						925.05			511.95	618	319.95	40.95	1.05	691.05	804	1135.95	736.95		613.95	832.05	598.95	852	664.05	972	661.95	0
117	1153.05	1269	541.95	508.05	604.95	882	0						954			1228.95	580.05	0	126	1.05	97.95	796.95	258	955.95		1012.95	841.95	0	616.95	1135.95	871.05	1107	0
117.25	1078.95	855	1141.95	712.05	667.05	934.05	0						903			1096.05	1081.95	0	340.95	4.95	1.05	660	1081.05	415.95		685.05	816	0	1122	945	1219.95	511.95	397.95
117.5	805.05	1432.95	661.95	925.05	171	640.05	0						820.05			507	730.95	0	15	1.95	0	21	669	1129.05		430.95	1111.95	0	1141.05	681	1189.95	0	709.95
117.75	1219.95	945	951	235.05	0	1153.95	0						703.05			1255.95	928.95	145.05	84	0	0	681	409.05	961.05		892.05	645	0	573	274.05	1057.95	0	394.95
118	840	819	490.95	0	1.95	781.05	459						1099.05			976.95	301.05	51	262.05	0	0	0	235.05	478.95		882	486	112.05	868.05	973.95	946.05	0	624
118.25	967.05	1392	792	0	370.95	736.05	877.05						1044			678	49.95	868.05	97.95	1.05	858	0	0	253.05		567	1003.95	1438.95	738	706.95	1116	1.95	879
118.5	1165.05	880.05	853.95	1.05	739.95	637.95	876						804			1282.95	10.05	817.95	25.05	0	928.95	0	220.05	1.05		817.95	937.05	1126.95	348	630	778.05	0	585
118.75	937.05	718.05	945	0	1237.95	697.05	1.05						964.95			496.05	0	427.95	7.05	1.95	828	610.05	964.95	0		997.05	694.05	1114.05	1059	231	726	0	679.05
119	1011	1348.05	811.95	0	591	1266	0						1069.95			1045.05	0	292.95	9	1.05	940.95	1038	652.95	0		384	954	1078.05	42	715.95	1117.95	13.05	355.95
119.25	1342.05	699	681	964.95	861	666	0						811.05			1303.95	0	661.05	0	1.05	897	823.95	982.05	0		685.05	583.05	1074	28.95	4.05	925.95	1032	382.95
119.5	985.05	1365	796.95	1150.95	1111.05	1009.95	253.05						888			891	0	780	0	0	634.95	874.05	613.05	0		1014	982.05	984	0	0	945	565.05	16.05
119.75	687	1026	711	951	697.05	786	826.95						970.95			690	0	330	0	0	1053	667.05	28.95	0		1164	745.05	862.05	0	0	982.05	4.95	982.95
120	1228.05	1191	588	792	895.05	877.95	51						1018.05			619.95	0	0	0	0	801	732	871.95	514.95		880.95	988.95	1090.05	0	0	1092	253.05	10.95
120.25	1042.95	636	1.95	870	736.05	18	0						1020			1030.95	499.05	0	0	0	564	991.95	349.95	964.95		1039.95	792	328.05	0	0	765	721.95	0
120.5	730.95	1072.95	0	235.95	652.95	3	433.05						1062			813	760.95	0	0	1.05	334.95	3	4.05	931.95		1057.95	625.95	0	31.05	0	943.95	0	7.05
120.75	994.05	1321.95	0	22.05	223.05	0	868.05						837			994.05	939	0	0	0	79.95	4.05	16.95	145.95		1206	406.05	367.05	1008	0	550.05	0	13.95
121	1209	687	0	0	295.05	0	513						973.05			762	781.95	0	0	1.95	504	3	0	784.05		730.95	295.95	0	561	0	693	0	1.05
121.25	1134	667.95	37.05	0	19.05	0	120						747			580.05	867	46.05	0	4.05	1.05	0	0	723		892.05	412.05	0	978	0	0	1.05	0
121.5	765	1186.95	979.05	0	0	0	0						1108.95			958.05	517.05	414	0	0	0	0	0	42		397.05	172.95	0	784.05	0	0	0	0
121.75	910.95	1051.95	525	0	0	0	0						981			465	841.05	661.95	88.05	1.05	1.95	0	0	286.05		76.95	94.95	0	550.05	249	0	0	0
122	856.05	772.05	673.05	0	0	0	3						730.95			234	640.05	319.95	172.95	1.05	0	0	0	0		0	7.95	10.95	33	870	0	0	0
122.25	670.05	151.95	337.95	1.05	0	13.05	0						1038			0	832.95	721.05	15	0	0	0	0	0		0	0	1357.95	0	42	0	0	0
122.5	667.95	4.95	706.95	763.05	0	0	0						1102.05			3	13.05	511.05	7.05	6	0	0	0	0		0	0	766.05	0	7.95	0	0	0
122.75	175.05	0	31.95	754.05	1.05	0	0						694.95			3	0	4.95	0	0	0	0	0	0		0	0	1012.95	0	0	0	0	0
123	807	0	1.05	460.05	0	0	0						1072.95			0	0	0	0	0	0	0	1.05	0		0	0	909	0	0	0	0	0
123.25	756	0	0	12	0	4.05	0						888			0	0	0	0	3	0	4.95	0	0		0	0	1.05	0	0	1.05	0	0
123.5	139.95	0	0	0	0	1.05	0						957			0	0	0	0	1.95	0	4.05	0	27		0	0	0	0	0	0	0	0
123.75	151.95	0	0	1.95	0	0	0						843			0	0	0	0	0	0	4.05	0	0		0	0	0	0	0	0	9	0
124	75	82.95	0	0	274.95	0	691.05						622.05			0	0	0	0	0	0	0	0	0		1.05	0	0	40.05	0	0	0	0
124.25	0	0	0	0	931.95	7.95	256.05						669			0	0	0	0	0	0	0	0	0		81	0	0	550.95	0	0	651	0
124.5	0	6	0	0	850.05	15	355.95						180			0	0	0	0	0	0	0	0	0		669	0	1.05	828	268.05	1.05	1126.05	303
124.75	0	568.05	0	511.05	162	6	0						3			1.95	0	0	0	0	453	13.95	586.95	568.05		0	0	0	294	402	0	472.95	0
125	0	952.95	9	747	15	1.05	0						0			0	703.05	406.05	0	0	466.05	1.95	882	172.95		0	4.05	0	870	676.95	555	1047	0
125.25	0	289.95	12	273	45	0	0						0			0	625.05	0	4.95	0	996	7.05	856.95	498		0	0	277.05	28.05	46.95	936	324	364.95
125.5	19.95	589.95	0	889.05	0	0	256.95						0			456	565.95	418.05	259.95	0	483	9	343.95	0		0	0	993	808.05	252	760.95	0	700.95
125.75	73.05	0	910.95	364.95	7.05	0	754.95						76.05			655.95	169.05	457.95	154.95	0	858	61.95	766.95	163.05		0	574.05	960	505.95	22.05	694.95	0	661.95
126	16.05	0	72	427.05	0	532.05	690						109.05			67.95	672	616.05	70.95	0	525	750	403.05	730.95		0	582	556.05	214.05	9	798	0	0
126.25	6	0	127.95	661.95	0	586.95	619.95						286.05			709.95	496.95	487.95	40.95	0	277.05	586.05	93	409.05		43.95	553.05	460.95	919.95	0	645	0	564
126.5	0	0	337.95	6	0	0	352.95						0			495	865.05	663	64.95	1.05	0	1.95	790.05	292.95		792	543	1051.05	27	0	916.05	0	379.05
126.75	0	0	565.95	15	0	0	402						0			12	747	640.05	64.05	4.95	0	0	220.95	60		505.05	520.95	76.95	58.05	0	187.05	0	190.05
127	0	0	634.95	0	0	0	430.95						0			0	73.05	289.05	21	1.05	0	0	0	0		328.05	397.95	165	0	0	232.95	0	43.05
127.25	196.05	0	600	1.95	0	0	7.05						0			0	1.05	109.95	34.95	1.05	0	0	0	0		13.95	709.05	541.05	0	0	1.05	429	0
127.5	658.05	19.05	331.05	0	0	0	7.05						0			0	0	172.95	16.05	0	0	0	0	1.95		0	351	274.95	0	0	0	163.05	0
127.75	880.05	7.05	540	0	886.05	0	277.95						0			0	0	369	43.95	0	0	0	0	0		0	13.95	1.05	0	0	0	91.05	0
128	142.05	6	99	0	385.95	0	292.05						0			0	0	0	49.05	0	390	0	0	0		0	4.95	0	0	0	0	0	0
128.25	111	7.05	13.05	0	430.05	0	1.05						0			0	0	25.05	43.05	0	868.05	0	0	0		0	1.05	0	0	0	0	0	0
128.5	43.05	7.05	10.95	0	9	0	0						54			0	0	274.05	39	0	472.95	0	0	0		0	0	0	0	0	0	0	0
128.75	79.05	7.05	0	0	1.05	0	0						216			7.05	0	781.05	15	0	226.95	0	67.95	0		0	0	0	0	0	0	0	0
129	16.05	7.05	0	0	0	0	0						442.05			1.05	0	394.05	0	0	9	0	0	0		0	0	0	0	0	0	0	0
129.25	0	7.05	0	0	0	0	0						0			0	0	4.05	0	0	1.05	0	0	0		0	21	0	0	19.05	0	0	0
129.5	0	7.05	0	0	0	0	0						0			0	241.05	0	0	0	4.95	0	0	0		0	7.05	0	0	621	0	0	0
129.75	0	7.05	0	0	0	9	0						0			0	622.95	0	0	0	0	0	0	4.95		0	0	0	0	555	1.95	0	0
130	0	4.95	10.05	0	0	12	0						0			0	22.05	0	0	0	0	0	0	15		0	0	1.95	0	703.95	0	0	0
130.25	0	0	0	0	0	0	0						0			0	0	0	0	0	0	0	0	400.05		0	0	340.05	0	0	258	0	0
130.5	0	0	0	0	0	0	0						0			0	0	0	0	0	0	0	0	1.05		0	0	0	751.95	0	0	0	0
130.75	0	0	0	0	0	0	0						0			0	0	0	0	0	0	0	0	0		0	0	0	409.95	0	0	0	0
131	0	0	0	0	0	0	0						0			0	0	0	0	0	0	0	0	0		0	0	0	69	0	0	0	22.95
131.25	0	0	0	0	139.95	0	0						0			25.95	0	0	0	4.95	0	0	0	0		0	0	0	0	0	0	0	457.05
131.5	0	0	0	0	1036.95	0	0						0			573	0	0	0	0	0	0	0	0		0	0	0	0	0	0	7.05	94.95
131.75	0	0	0	0	424.95	0	0						0			7.95	0	0	0	0	0	0	0	0		0	0	0	0	0	0	0	0
132	0	0	0	0	1.05	0	0						0			0	0	0	0	0	0	0	0	0		0	0	0	0	0	0	0	0
132.25	0	649.95	0	0	0	1.05	0						0			0	0	0	7.95	0	0	0	0	0		0	0	0	0	0	0	0	0
132.5	0	7.95	0	0	0	0	0						0			0	0	0	34.05	0	0	0	0	0		0	0	0	1.05	0	0	0	0
132.75	0	0	0	0	0	0	0						0			0	0	0	0	0	0	0	0	0		0	0	0	0	0	0	0	0
133	85.05	0	0	0	0	0	0						0			0	0	0	0	0	0	0	0	0		0	0	0	0	0	0	0	0
133.25	24	0	15	0	0	0	0						0			0	0	0	0	0	0	0	0	0		0	0	0	0	1.05	0	198	0
133.5	0	0	1.05	0	0	28.05	0						0			0	0	0	0	0	0	0	0	4.05		0	81	0	0	0	0	0	1.05
133.75	0	0	0	0	0	0	3						0			0	0	0	0	0	1.05	0	0	0		0	181.05	0	0	0	0	0	0
134	0	0	0	0	0	0	0						0			0	0	0	0	0	0	0	1.05	0		0	15	0	0	0	0	0	0
134.25	0	0	0	0	0	0	0						0			0	0	1.95	0	0	0	0	0	0		0	0	0	3	0	0	0	0
134.5	0	0	0	0	0	0	0						0			0	283.05	97.95	0	0	0	0	0	0		0	0	10.05	0	0	0	0	0
134.75	0	0	0	0	280.05	0	0						0			1.05	1.05	0	0	0	0	0	0	0		0	0	0	0	0	0	0	0
135	15	0	0	0	856.95	0	0						0			0	0	0	0	0	0	0	0	0		0	0	0	0	0	0	0	0
135.25	82.95	0	0	0	18	0	7.05						0			0	0	0	0	0	0	1.05	0	0		0	0	0	0	19.05	0	0	0
135.5	0	4.95	0	0	0	0	0						0			0	0	0	0	0	0	0	0	0		0	0	0	0	0	0	0	0
135.75	0	0	0	0	0	0	0						0			0	0	0	0	0	0	0	0	0		1.05	0	0	0	145.95	0	0	0
136	0	0	0	0	0	0	0						0			0	0	0	0	0	0	0	0	0		363	0	0	0	490.95	0	0	0
136.25	0	0	22.95	0	0	0	0						0			0	0	0	0	0	475.05	0	0	0		886.95	0	0	3	1036.95	0	0	0
136.5	0	0	0	0	0	0	0						0			0	0	0	0	0	679.95	0	0	0		790.05	13.05	0	7.05	934.05	4.05	0	0
136.75	6	0	0	0	0	0	0						0			0	775.95	0	0	0	508.05	0	0	0		31.95	0	0	0	112.05	0	0	0
137	0	337.05	0	0	1.05	0	0						0			0	706.05	1.05	0	0	0	0	0	0		0	0	0	0	745.05	295.05	0	0
137.25	0	1069.95	0	487.05	0	0	0						0			37.95	442.95	0	0	1.05	0	0	0	1.05		0	0	0	0	1174.05	697.95	376.05	385.05
137.5	0	922.05	0	1318.05	27	550.05	0						0			723	790.95	0	19.05	1.05	0	25.05	0	0		0	0	0	166.05	465	1213.05	672	0
137.75	0	1273.05	0	1114.95	858	1267.95	0						0			1279.95	637.05	0	88.05	0	0	1036.95	682.05	294		801	0	1090.05	915	694.05	1195.95	886.95	0
138	0	1000.95	0	1138.95	811.05	964.95	388.95						0			1069.05	826.95	0	16.95	1.05	319.95	775.95	868.05	867		885	0	988.05	1024.95	997.05	1107	810	322.05
138.25	0	1141.05	603	850.95	1225.05	1102.05	685.05						0			645	703.05	0	21	1.95	993	1183.05	150	579		1306.95	0	1390.95	1213.95	1186.05	1261.05	792	813
138.5	0	739.05	1227	1263	885	1092	4.95						0			1267.05	967.05	0	274.05	1.05	601.95	888	898.05	871.05		1216.95	693	1285.05	711	561	952.05	486	925.05
138.75	0	1120.95	1000.95	970.95	775.95	1033.05	0						0			1111.95	966	0	42	1.95	894	897	915	922.05		1267.95	1080	1210.05	870	816	1248	991.05	892.95
139	0	1053	859.95	1125	606	1279.05	0						820.95			867	487.95	4.05	112.95	1.05	660	1171.95	991.05	1186.05		1152	468	969	984	610.05	1369.95	918	252
139.25	0	1105.95	945	459	975	1033.95	0						955.95			955.95	1141.95	0	223.05	1.05	792	793.05	811.95	793.05		907.05	942	759	927	949.05	1149	790.95	858
139.5	0	1015.05	913.95	60	880.95	1048.05	163.05						1140			987	885	0	28.05	1.05	796.05	700.95	537	846		1102.05	889.95	880.95	559.95	244.95	871.95	1080	958.95
139.75	1090.05	885	822	27	813	1066.95	832.05						1008			625.05	748.05	0	42	1.05	712.95	1048.05	316.95	1021.05		1063.05	784.05	1032	1054.05	933	1138.05	190.95	484.95
140	684	1140	765	1.05	376.95	1165.95	613.05						1014			1240.95	853.05	1.05	18	1.95	1.95	736.05	1003.05	670.95		1024.95	733.95	786	625.95	555	1170	1191	688.05
140.25	1074	1054.05	720	0	783	780	367.95						991.95			460.95	460.05	871.95	60	4.95	0	888	513	598.05		859.95	639	273	931.05	582	1045.05	774	4.05
140.5	714	1162.95	1033.05	0	610.05	1300.95	1.05						955.95			1224	1225.95	529.05	52.95	0	0	355.95	445.95	1317		1242	1054.05	892.05	412.05	541.05	958.95	1107	0
140.75	912	1075.05	637.05	0	930	1054.95	0						1032			856.95	655.95	811.95	21	0	0	364.05	915	661.05		907.05	646.95	1261.95	562.05	774	1399.95	187.95	1.95
141	1102.95	990	139.95	0	885	1123.05	0						886.05			912	861	511.95	31.95	1.95	19.05	1144.95	567	1141.05		1188	952.95	543	190.95	646.05	1215	898.95	0
141.25	1303.05	1005	25.95	0	666	673.95	0						904.95			658.05	1006.95	162	75	0	919.95	696	753	186		679.05	850.95	745.05	0	522	1153.95	0	0
141.5	967.05	882	0	0	856.95	868.05	0						900			825	202.95	684	175.05	1.95	754.95	187.95	340.95	9		807	571.95	856.95	0	235.05	1008	0	0
141.75	769.05	841.05	0	0	666	1111.95	0						1219.95			876	807	778.05	265.05	1.95	399	316.05	544.95	0		1282.95	925.05	835.05	0	774	1113	1.05	166.05
142	1183.05	870	0	0	355.05	808.95	1.05						1035			1222.05	1176	762	172.95	1.05	670.05	820.05	1078.95	0		1069.05	715.95	267	0	774	1114.95	0	889.05
142.25	967.95	996	802.95	0	867	1000.05	0						925.95			739.05	616.05	0	3	1.95	675	499.05	712.95	0		1039.95	945	1.95	832.95	550.95	988.05	0	402
142.5	900	993	832.05	0	897	780	853.05						709.05			562.95	154.95	0	0	1.05	255	387	375	1.05		775.95	532.95	0	720	436.95	967.95	0	391.05
142.75	757.05	964.05	606	10.05	442.95	733.95	933						982.95			1281	1083	0	0	1.95	424.05	852	0	0		1140	864	0	396	52.05	1198.95	0	192
143	1113	1252.05	733.05	0	760.05	886.95	324						937.05			645	1171.05	0	304.05	3	160.05	880.95	0	0		1135.05	973.95	0	604.95	247.95	993	13.05	1036.05
143.25	715.05	544.95	931.95	0	478.95	1153.95	850.05						955.95			991.95	31.95	3	25.05	4.05	700.95	7.05	0	618		922.05	736.95	3	283.95	0	813	0	253.95
143.5	886.95	1141.05	996	0	630	763.95	571.95						799.05			838.95	397.05	0	100.05	4.95	862.05	7.95	0	930		840	1188	0	931.95	0	0	37.95	502.95
143.75	967.05	954	738	3	958.05	61.95	801						792			634.05	0	0	19.95	4.95	607.05	1.05	976.95	511.05		1087.95	1114.95	321	0	0	0	1206	205.95
144	817.95	1036.05	700.95	0	697.05	0	0						1051.05			660	0	0	40.95	4.95	600	0	760.95	1267.05		772.95	519	673.95	1.05	0	0	925.95	6
144.25	1068	1113	862.05	0	238.05	0	58.95						859.95			1081.05	0	420	61.95	4.95	265.95	0	1054.05	97.95		1027.05	426	1213.95	0	0	0	747	4.95
144.5	388.05	1020	558	0	1.05	0	346.95						1084.05			664.05	0	357	0	4.05	15	0	690	954		1021.05	1081.95	468	0	0	0	685.05	0
144.75	895.95	684	699	0	0	0	0						901.95			564	0	508.95	0	7.95	127.95	0	1009.95	70.05		1035	670.95	1120.05	0	0	0	952.05	0
145	1078.95	834	502.95	0	0	0	0						883.05			1.05	0	612	0	1.05	0	0	915	204		649.05	957	364.95	0	0	0	880.05	0
145.25	675	1038	441	0	0	0	0						820.95			4.05	0	916.95	0	0	0	0	168	0		829.05	886.95	21	70.95	0	121.95	147	0
145.5	753	1006.95	22.95	0	0	6	0						1006.05			1.05	0	181.05	0	0	0	0	1036.05	0		966	417	0	0	400.05	931.95	1.05	0
145.75	1012.05	879	0	0	0	0	0						792			0	976.95	658.05	0	0	0	0	673.05	0		928.95	88.05	0	0	847.95	1258.05	1.05	0
146	978	793.95	0	0	0	1.05	0						664.05			0	945	949.05	1.05	0	0	0	343.05	0		556.95	1.05	0	279	346.95	1227	0	0
146.25	924	930	0	0	0	0	0						748.95			0	880.05	34.05	0	0	0	0	6	0		714	1.05	0	906	730.05	1039.05	0	363
146.5	975	504	0	1.95	0	0	0						925.05			0	559.05	1.05	0	0	0	0	40.05	0		6	0	0	405	40.95	1152	0	790.95
146.75	1054.95	558	0	0	0	633	0						786			0	580.95	0	0	0	0	0	0	0		0	0	0	36	354	1194	0	0
147	787.95	856.95	0	0	0	1018.95	0						658.95			0	573	0	0	0	0	0	0	0		0	0	0	0	75	1114.05	0	0
147.25	540	631.95	0	0	0	816	1.05						1027.95			0	37.05	0	0	0	0	0	0	0		0	0	0	0	0	969	0	0
147.5	600	120	3	0	0	468	0						1024.95			0	0	0	0	0	0	0	0	0		0	0	0	0	0	735	0	0
147.75	139.05	0	0	0	231	877.05	0						529.95			0	0	0	0	1.95	0	0	0	0		0	0	0	0	0	925.95	328.95	0
148	97.95	0	388.95	0	934.05	411	0						358.95			0	0	0	0	10.05	0	10.95	0	0		0	1.05	0	0	0	846	826.95	0
148.25	19.95	0	975	0	574.95	7.95	51						180			9	0	0	0	6	0	267	0	0		0	0	0	0	0	223.05	726	0
148.5	0	0	454.05	0	388.05	3	748.05						0			489	0	69	0	7.05	0	999	802.05	280.05		0	0	0	0	0	664.05	423	1.05
148.75	0	0	495	10.95	672	0	733.95						0			613.95	577.95	769.95	0	4.95	421.05	651	615	405		0	0	952.05	483	193.05	163.95	249	351
149	0	0	0	9	19.95	0	474						1.05			849	742.95	0	7.95	7.05	567	393	1.05	840		0	537	1029	99	877.05	100.05	4.95	367.95
149.25	0	0	10.95	4.95	630	0	927						0			436.05	337.95	0	177	1.95	991.05	559.05	0	157.95		37.05	549	865.05	564	22.95	0	0	436.05
149.5	0	565.95	0	0	33	0	570						0			1137	217.05	0	52.05	7.05	85.05	211.95	0	306		166.05	486	774	340.95	31.95	0	0	457.05
149.75	0	640.95	10.95	9	18	0	739.05						0			259.95	487.95	0	27	4.95	0	394.05	0	414		820.05	250.05	502.05	15	0	0	0	408
150	0	124.05	0	4.95	637.95	0	400.95						0			1015.05	403.05	0	90	3	0	24	529.05	85.05		340.95	61.05	294	16.95	0	0	0	421.95
150.25	48	0	502.05	25.95	172.95	0	703.05						174			205.05	511.95	0	22.95	0	6	19.95	456	1.05		1138.95	6	778.05	0	0	0	10.05	220.05
150.5	90	0	456	1.95	13.05	0	694.95						925.95			346.05	265.05	729	49.95	1.05	939	9	147	0		379.05	0	552	0	0	0	685.95	211.05
150.75	757.05	0	805.05	0	0	0	582						699			856.05	22.95	576	70.95	0	655.05	1.05	1.05	0		15	0	43.95	0	0	0	250.05	0
151	439.05	1.05	432	0	0	0	106.05						757.95			16.95	0	219	82.95	0	190.95	0	0	534		0	0	4.05	0	0	0	0	0
151.25	121.05	0	348	0	0	0	160.05						426			4.95	0	274.95	88.95	0	109.95	0	0	324		3	0	207	442.05	0	0	0	0
151.5	0	0	406.05	0	0	0	400.05						1.05			0	0	681	82.95	0	67.05	0	0	0		0	0	849	685.95	0	0	0	0
151.75	19.95	0	628.95	0	0	0	0						0			0	0	253.05	160.95	1.05	42	0	0	0		0	0	61.05	310.05	0	0	0	0
152	0	0	112.95	1.05	0	0	202.05						0			0	0	502.95	75	0	0	0	0	0		0	672	0	94.95	0	0	0	0
152.25	46.95	0	7.05	0	0	0	0						0			0	0	424.05	34.05	0	0	7.95	0	0		0	595.05	0	0	0	0	0	0
152.5	43.05	0	4.95	0	0	0	0						0			0	0	309	0	0	0	0	0	0		0	24	0	0	0	0	0	0
152.75	0	0	0	0	0	0	0						0			0	519	3	1.05	1.05	0	0	0	0		0	0	0	0	0	0	0	0
153	0	0	0	0	0	0	0						0			0	336	3	0	0	0	0	0	6		0	0	0	0	0	0	0	0
153.25	0	0	0	0	0	0	0						0			0	0	0	0	0	0	0	0	10.95		0	0	0	0	0	190.95	0	4.05
153.5	0	0	0	0	0	0	0						0			0	0	0	0	0	0	0	0	0		0	0	0	0	0	4.05	0	250.05
153.75	0	0	1.05	0	0	0	0						0			0	0	0	0	0	0	0	0	0		0	0	0	0	0	189	0	141
154	0	0	1.95	0	0	0	157.95						0			0	1.95	0	0	0	460.95	0	0	0		0	0	0	0	0	237	0	0
154.25	0	0	0	0	0	0	225						0			0	3	0	1.95	0	277.95	0	0	0		0	0	0	0	0	112.95	0	0
154.5	0	0	0	0	0	0	0						0			0	31.05	0	0	0	0	0	0	0		0	0	0	0	0	0	0	0
154.75	0	0	0	0	0	0	0						0			0	13.05	0	0	0	0	0	0	0		0	0	0	0	0	0	0	0
155	0	0	0	0	0	0	0						0			0	0	0	0	0	0	0	0	0		0	0	0	0	106.95	0	0	0
155.25	33	0	0	0	0	0	0						0			0	0	0	0	0	0	0	0	1.95		0	0	0	0	55.95	0	0	0
155.5	442.05	0	0	0	0	3	0						0			0	0	0	0	0	0	0	0	0		0	0	0	0	25.05	0	0	0
155.75	13.95	0	0	0	957	4.05	0						0			0	0	0	0	0	1.05	0	0	0		0	0	0	0	0	0	0	0
156	0	0	0	0	925.95	0	0						0			4.05	0	0	0	0	0	0	0	0		0	0	46.95	0	0	0	0	0
156.25	0	0	0	0	49.05	0	0						0			28.95	0	0	0	0	0	0	0	0		0	0	0	0	0	0	0	0
156.5	0	0	0	0	102	0	0						0			304.95	0	0	0	0	1.05	0	0	0		0	0	0	0	0	0	0	0
156.75	0	136.95	9	1.05	0	0	0						0			0	0	0	0	0	0	0	0	0		0	0	0	0	0	0	6	0
157	0	96	15	0	0	0	0						0			0	0	0	1.95	0	0	0	0	0		0	0	0	0	0	0	0	0
157.25	0	0	0	0	0	0	0						0			0	0	1.95	0	0	0	21	0	0		0	0	0	0	0	0	0	0
157.5	0	0	0	0	0	4.05	0						1.05			0	0	0	0	0	0	1.95	0	0		0	0	0	61.95	0	0	0	0
157.75	0	0	0	0	0	0	0						0			0	0	0	0	0	0	0	0	0		0	0	0	0	0	0	0	0
158	0	0	0	0	0	0	0						0			0	0	0	0	0	0	0	4.05	0		0	115.95	0	0	0	0	0	0
158.25	0	0	0	0	0	0	0						0			0	0	0	0	0	0	0	0	0		0	132	0	0	0	0	0	0
158.5	0	0	0	0	0	0	0						13.05			0	0	0	0	0	0	0	0	0		0	1.05	0	0	0	0	1.05	0
158.75	0	0	0	0	0	0	0						0			0	0	6	0	0	0	0	0	0		0	0	0	0	0	0	12	0
159	0	0	0	0	0	0	0						0			0	0	0	0	0	0	0	0	0		0	0	0	0	0	0	0	0
159.25	0	0	0	0	0	0	0						0			0	0	0	0	0	0	0	0	0		718.95	0	0	0	678	0	0	0
159.5	0	0	154.05	0	0	0	0						0			0	0	0	0	0	0	0	0	0		948	0	0	0	925.05	0	0	0
159.75	0	1.95	502.05	0	0	0	10.95						0			0	0	0	0	0	0	0	0	0		3	0	0	0	1159.95	0	0	0
160	0	0	1.05	0	0	0	0						0			0	0	49.05	0	0	0	0	0	480		0	0	0	0	712.05	0	0	0
160.25	0	0	0	0	0	0	0						0			0	523.05	15	0	0	0	0	0	382.95		0	0	0	0	784.05	0	0	31.05
160.5	0	0	0	0	1.05	0	0						0			0	436.05	0	0	0	541.95	0	0	0		0	4.05	0	0	1090.05	0	0	633
160.75	0	0	0	0	817.05	0	0						0			0	766.95	0	0	0	937.95	0	0	0		0	0	0	0	982.95	0	0	0
161	0	325.05	0	9	985.05	1.95	0						0			0	373.95	0	0	0	880.05	85.05	0	0		1.95	0	78	0	403.05	808.05	0	0
161.25	0	1278	0	4.95	760.05	15	0						0			0	0	0	0	1.95	493.95	1024.05	0	0		337.95	0	1060.95	133.05	1102.95	1192.95	216	0
161.5	0	1027.05	0	31.95	1086	978	0						0			738	217.95	0	25.05	4.95	0	985.05	0	0		807	0	1159.95	814.95	814.05	1225.95	1039.95	0
161.75	0	975	1.05	12	883.05	966	0						0			1155	913.05	0	183	7.95	0	742.95	483	0		1252.95	0	1096.05	1120.05	1159.05	1179	513	0
162	0	1102.05	0	0	634.05	1278	0						0			841.95	874.05	0	103.05	4.95	262.05	1111.95	640.05	253.05		1090.95	34.05	1174.95	973.95	1048.05	1273.95	1234.05	955.95
162.25	0	1153.95	0	0	1099.95	820.95	4.95						0			1255.95	523.95	0	157.95	4.05	1108.95	621	1038	1228.95		1237.05	775.05	1398	993	418.95	1147.05	702	790.95
162.5	0	1129.95	421.95	0	628.95	1324.95	637.05						0			1194	1041	0	121.95	4.05	657	972	910.95	1072.05		1260	705	576	958.95	222	1129.95	786	1113
162.75	0	1072.95	1206	0	738	1071	760.95						46.95			667.95	808.95	0	160.95	3	796.05	661.95	1165.05	844.05		819	1075.95	1258.05	979.05	1153.95	1081.95	1192.95	816
163	0	1221	709.95	0	610.95	972	781.05						990			1170	847.95	0	261	7.95	645	1024.05	925.95	1129.05		930	691.95	796.05	841.95	274.05	1084.05	823.95	490.95
163.25	0	898.95	1080	3	682.95	766.05	67.05						976.95			1027.05	1054.95	64.95	156	7.95	798	1023	454.95	805.05		1267.05	1113	901.95	394.95	1254	1239	583.95	745.95
163.5	7.95	1060.95	952.95	1.95	741	1093.95	265.95						1144.05			882	873	601.95	97.95	4.05	615	624	843	790.95		870	523.05	844.05	841.05	379.05	1156.95	849	954
163.75	924	1195.95	1297.05	10.95	445.95	1146	0						898.05			946.05	871.95	601.05	229.05	4.95	627	760.95	799.95	916.05		643.95	1095	435	496.95	1108.05	1314	949.95	553.05
164	1021.95	958.05	589.05	849	1095	1087.95	0						1128			730.05	763.95	0	79.05	3	529.05	558	501	1027.05		1272	916.95	0	690	132	726	994.95	219
164.25	921	1045.05	1153.95	1159.95	691.95	1012.05	0						751.95			1198.05	1174.95	895.05	172.95	4.05	91.95	973.95	744	562.05		1182	679.05	0	753	1099.05	1327.95	801	0
164.5	1261.95	906	906	511.05	985.95	1027.95	0						1060.95			736.05	616.95	541.95	294	6	0	546	202.95	1386		624	808.95	0	969	1270.95	894	712.95	0
164.75	949.95	1117.95	715.95	37.05	49.05	724.95	0						762			1006.95	1222.95	652.95	7.95	7.95	0	667.05	846	712.05		1122	960	0	604.95	1186.95	1153.05	471	709.05
165	801	1165.95	846	19.95	808.95	1266	0						1105.05			861	892.95	399	87	4.05	0	622.05	501	430.95		1254	982.05	394.95	508.05	559.95	1111.05	373.05	856.05
165.25	1216.05	874.95	690	10.95	867	1039.05	0						936			1063.95	739.95	162	186	7.95	0	696	279	790.05		952.05	685.95	1294.05	199.05	777	1168.95	0	1.05
165.5	1206	814.05	769.95	16.95	967.95	640.95	0						783			760.95	1113	0	25.05	1.95	0	856.95	1051.95	0		940.05	1129.95	1402.95	1.05	565.05	1087.95	6	0
165.75	963	1098	586.05	1.05	586.95	1026	217.05						1056			1045.95	721.05	319.95	28.05	6	19.05	210	52.05	7.05		969	877.05	706.95	0	916.05	1185	0	0
166	1189.95	1008	1185	0	874.95	745.05	754.95						859.05			706.95	1111.05	709.05	84	6	681	4.05	15	763.95		934.05	873	1077	0	712.05	1140	0	589.95
166.25	1026	768	514.95	0	586.05	1065	832.05						702			1095	889.05	844.95	166.95	6	972	10.95	913.95	841.95		628.95	603	577.95	0	547.05	409.95	0	1024.05
166.5	1158	1305	570	0	907.95	985.05	445.95						1098			933	444	529.95	24	1.95	568.95	6	901.05	0		1144.05	1075.95	649.05	0	250.95	1180.05	222	523.95
166.75	1185	955.05	904.05	0	550.95	1125	883.95						853.05			346.95	1183.05	216	130.95	6	991.95	9	879	379.95		895.05	789	1005	13.95	55.95	1147.95	496.95	1.95
167	1017	979.95	1156.05	0	555	853.95	637.95						738			1141.95	708	333	130.05	9	667.95	0	354	970.05		703.05	1063.05	1312.95	0	13.95	1060.95	1188	0
167.25	1210.95	933	592.95	0	901.05	835.95	577.95						865.95			811.05	319.05	354	133.95	1.95	489	0	288	22.95		1050	748.95	288	0	0	943.05	814.95	0
167.5	1018.05	1242	225	0	1051.05	805.95	489						991.05			1279.05	30	352.05	88.05	6	868.05	0	0	520.95		790.95	595.95	87	0	0	1039.95	778.95	16.05
167.75	970.95	831	463.05	1.05	319.95	1225.05	0						684			478.95	1.05	163.95	25.05	4.05	309	0	0	82.05		865.95	877.05	366	475.05	0	1024.95	673.05	0

## Sheet: S6A(ii)
S6A(ii)
	Social Interaction Zone	No Target			Target
	Control	Susceptible	Resilient		Control	Susceptible	Resilient
	59.73	77.24	62.06		95.4	36.2	116.35
	79.03	60.93	67.1		105.13	10.98	52.15
	61.57	61.9	61.96		110.27	2.77	98.4
	68.8	123.6	65.43		77.2	89.57	77.9
	72.47	99.73	60.63		73.7	91.43	69.27
	50.33	73	64.77		79.43	46.03	79.57
	76.77	62.37	66.9		81.7	60.2	98.8
	72.17	95.3	76.4		87.8	78.73	89.8
	42.77	75.6	76.4		110	64.37	89.8
		69.2	59.6			58.57	80.4
			66.27				104.67
			65.33				74.9

## Sheet: S6A(iii)
S6A(iii)
	Corner Zone	No Target			Target
Control	Susceptible	Resilient		Control	Susceptible	Resilient
14.68	7.24	11.11		30.6	105.84	6.04
12.03	14.41	30.56		1.03	51.35	57.72
10.63	1.3	2.74		2.73	138.41	6.94
20.1	5.53	19.33		18.47	16.43	4.67
12.73	8.2	33.23		15.03	18.47	18.5
18.23	20.87	38.37		17.53	36.33	13.13
9.13	16.5	16.6		10.03	19	23.07
14.43	15.17	10.03		19.7	23.8	6.57
21.9	19.77	13.17		4.1	19.73	5.47
	13.77	16.33			14.07	11.9
		21.2				9.43
		16.67				17.63

## Sheet: S6A(iv)
S6A(iv)
	Total Travel	No Target			Target
Control	Susceptible	Resilient		Control	Susceptible	Resilient
1412.28	459.233	786.177		660.083	451.041	376.72
813.861	1132.25	542.546		521.878	580.33	469.396
1446.89	523.649	385.112		1135.51	496.102	182.294
1271.77	449.831	734.821		886.214	477.944	702.857
77.751	637.203	915.998		688.371	450.645	662.799
1322.39	1489.09	1080.99		828.646	757.673	607.944
1224.31	1002.96	1530.94		774.24	379.487	658.844
1086.61	1350.87	1024.76		672.655	534.5	770.45
	1348.67	1129.02			679.383	793.358
	1672.85	1171.56			651.573	690.18
		1229.27				842.521
		1267.01				858.395

## Sheet: S6C
S6C
Control	Susceptible	Resilient
C AR	S AR	R AR
2.15	2.56	1.92
1.04	1.84	1.7
-0.03	2.25	1.51
-0.42	1.58	1.04
0.13	1.11	0.42
2.59	1.91	1.17
0.71	1.04	2.8
1.71	3.88	1.64
2.35		1.5
		1.14

## Sheet: S6D
S6D
Interaction ratio	Control		Interaction ratio	Susceptible		Interaction ratio	Resilient
159.719	2.15		18.0207	2.56		187.48	1.92
133.025	1.04		46.8669	1.84		140.566	1.7
179.097	-0.03		4.47496	2.25		158.812	1.51
112.209	-0.42		72.4676	1.58		226.151	1.04
101.697	0.13		91.6775	1.11		228.847	0.42
157.818	2.59		82.6128	1.91		173.638	1.17
106.422	0.71		85.1455	1.04		159.22	2.8
121.657	1.71		84.6387	3.88		112.374	1.64
257.19	2.35					134.899	1.5
						114.649	1.14

## Sheet: S6E
S6E
Control	Susceptible	Resilient
C DD AR	S DD AR	R DD AR
23.67	23.67	23.67
24	23.67	23.83
24	23.67	23.83
24	24	23.83
24	24	24
23.67	23.67	23.83
23.83	23.83	23.83
23.67	23.5	24
23.67		23.67
		24

## Sheet: S6F
S6F
Control	Control	Susceptible	Susceptible	Resilient	Resilient
C LD	C DD	S LD	S DD	R LD	R DD
31108	27247	36306	40400	25043	6348
11084	18342	22054	20078	24229	17184
30779	28855	18641	13473	20209	22144
26189	33275	23760	32111	12894	14449
7152	10791	26782	26800	21719	30767
33621	42285	24955	31794	20446	25370
24424	26591	24770	26069	20770	7582
34846	24169	21651	27297	26405	11491
21245	29314			24430	25206
