# Supplementary material for: Blunted diurnal firing in lateral habenula projections to dorsal raphe nucleus and delayed photoentrainment in stress-susceptible mice
Source: PLoS Biol. 2021 Mar 10;19(3):e3000709. doi: 10.1371/journal.pbio.3000709 (PMC7984642; doi:10.1371/journal.pbio.3000709)
Supplement: S13 Data — (XLSX) [file pbio.3000709.s020.xlsx]

## Sheet: S7B
S7B
Control
Day 1	9.58333	3.80333	9.62	1.49333	4.75333	1.86667	4.72	7.00667	5.80333	2.51333
Night 1	0.038889	0.138889	1.5	25.2	1.06111	0.005556	0.466667	1.28889
Day 2	5.28667	4.01333	8.64667	3.85	5.55667	8.38667	8.02333	6.40333	4.29667	3.90333
Night 2	5.15	3.06111	3.20556	3.33889
Resilient
Day 1	9.02667	7.90667	11.36	9.33667	1.59667	10.02	24.1567
Night 1	14.3111	0.133333	0.961111	5.94444	1.52778	4.91667	1.51667	1.94444	1.16111	1.87222
Day 2	18.4767	5.59667	5.67333	18.13	2.89667	4.57	5.31	24.73
Night 2	0.288889	0.838889	2.15	0.305556	2.18333	3.08889	14.1444
Susceptible
Day 1	0.296667	2.85	0.08	2.43333	0.01	9.90667
Night 1	0.011111	1.79444	1.68333	0.505556	7.58333	3.83333	3.87778	0.016667	0.077778
Day 2	2.69	1.38667	4.40333	0.846667	3.74667
Night 2	8.39444	0.044444	2.81111	2.73333	0.072222	0.772222	0.005556
